# Supplementary material for: Bridging the Homogeneous-Heterogeneous Divide: Modeling Spin for Reactivity in Single Atom Catalysis
Source: Front Chem. 2019 Apr 16;7:219. doi: 10.3389/fchem.2019.00219 (PMC6476907; doi:10.3389/fchem.2019.00219)
Supplement: Supplementary file 2 [file Data_Sheet_2.ZIP]

Archive with 236 entries (229 files):
- structures/
- structures/octahedral_complexes/
- structures/octahedral_complexes/zn.3.ammonia.6-low.xyz
- __MACOSX/
- __MACOSX/structures/
- __MACOSX/structures/octahedral_complexes/
- __MACOSX/structures/octahedral_complexes/._zn.3.ammonia.6-low.xyz
- structures/octahedral_complexes/zn.2.water.6-low.xyz
- __MACOSX/structures/octahedral_complexes/._zn.2.water.6-low.xyz
- structures/octahedral_complexes/co.2.ammonia.6-high.xyz
- __MACOSX/structures/octahedral_complexes/._co.2.ammonia.6-high.xyz
- structures/octahedral_complexes/mn.2.water.6-low.xyz
- __MACOSX/structures/octahedral_complexes/._mn.2.water.6-low.xyz
- structures/octahedral_complexes/sc.3.water.6-low.xyz
- __MACOSX/structures/octahedral_complexes/._sc.3.water.6-low.xyz
- structures/octahedral_complexes/ni.3.water.6-low.xyz
- __MACOSX/structures/octahedral_complexes/._ni.3.water.6-low.xyz
- structures/octahedral_complexes/ti.3.water.6-low.xyz
- __MACOSX/structures/octahedral_complexes/._ti.3.water.6-low.xyz
- structures/octahedral_complexes/cr.3.water.6-low.xyz
- __MACOSX/structures/octahedral_complexes/._cr.3.water.6-low.xyz
- structures/octahedral_complexes/ni.3.ammonia.6-low.xyz
- __MACOSX/structures/octahedral_complexes/._ni.3.ammonia.6-low.xyz
- structures/octahedral_complexes/co.2.water.6-low.xyz
- __MACOSX/structures/octahedral_complexes/._co.2.water.6-low.xyz
- structures/octahedral_complexes/mn.3.water.6-int.xyz
- __MACOSX/structures/octahedral_complexes/._mn.3.water.6-int.xyz
- structures/octahedral_complexes/ni.2.ammonia.6-high.xyz
- __MACOSX/structures/octahedral_complexes/._ni.2.ammonia.6-high.xyz
- structures/octahedral_complexes/cu.2.water.6-low.xyz
- __MACOSX/structures/octahedral_complexes/._cu.2.water.6-low.xyz
- structures/octahedral_complexes/zn.2.ammonia.6-low.xyz
- __MACOSX/structures/octahedral_complexes/._zn.2.ammonia.6-low.xyz
- structures/octahedral_complexes/cr.3.ammonia.6-high.xyz
- __MACOSX/structures/octahedral_complexes/._cr.3.ammonia.6-high.xyz
- structures/octahedral_complexes/cr.2.water.6-int.xyz
- __MACOSX/structures/octahedral_complexes/._cr.2.water.6-int.xyz
- structures/octahedral_complexes/ti.3.water.6-high.xyz
- __MACOSX/structures/octahedral_complexes/._ti.3.water.6-high.xyz
- structures/octahedral_complexes/ni.2.water.6-high.xyz
- __MACOSX/structures/octahedral_complexes/._ni.2.water.6-high.xyz
- structures/octahedral_complexes/co.3.water.6-int.xyz
- __MACOSX/structures/octahedral_complexes/._co.3.water.6-int.xyz
- structures/octahedral_complexes/cu.2.water.6-high.xyz
- __MACOSX/structures/octahedral_complexes/._cu.2.water.6-high.xyz
- structures/octahedral_complexes/mn.2.ammonia.6-high.xyz
- __MACOSX/structures/octahedral_complexes/._mn.2.ammonia.6-high.xyz
- structures/octahedral_complexes/fe.3.ammonia.6-high.xyz
- __MACOSX/structures/octahedral_complexes/._fe.3.ammonia.6-high.xyz
- structures/octahedral_complexes/co.2.water.6-high.xyz
- __MACOSX/structures/octahedral_complexes/._co.2.water.6-high.xyz
- structures/octahedral_complexes/ni.2.ammonia.6-low.xyz
- __MACOSX/structures/octahedral_complexes/._ni.2.ammonia.6-low.xyz
- structures/octahedral_complexes/fe.2.pyridine.6-low.xyz
- __MACOSX/structures/octahedral_complexes/._fe.2.pyridine.6-low.xyz
- structures/octahedral_complexes/mn.2.water.6-int.xyz
- __MACOSX/structures/octahedral_complexes/._mn.2.water.6-int.xyz
- structures/octahedral_complexes/cu.3.water.6-low.xyz
- __MACOSX/structures/octahedral_complexes/._cu.3.water.6-low.xyz
- structures/octahedral_complexes/zn.2.ammonia.6-high.xyz
- __MACOSX/structures/octahedral_complexes/._zn.2.ammonia.6-high.xyz
- structures/octahedral_complexes/fe.3.pyrroleion.6-high.xyz
- __MACOSX/structures/octahedral_complexes/._fe.3.pyrroleion.6-high.xyz
- structures/octahedral_complexes/ti.2.ammonia.6-low.xyz
- __MACOSX/structures/octahedral_complexes/._ti.2.ammonia.6-low.xyz
- structures/octahedral_complexes/v.3.ammonia.6-low.xyz
- __MACOSX/structures/octahedral_complexes/._v.3.ammonia.6-low.xyz
- structures/octahedral_complexes/mn.3.water.6-low.xyz
- __MACOSX/structures/octahedral_complexes/._mn.3.water.6-low.xyz
- structures/octahedral_complexes/sc.2.water.6-low.xyz
- __MACOSX/structures/octahedral_complexes/._sc.2.water.6-low.xyz
- structures/octahedral_complexes/zn.3.water.6-low.xyz
- __MACOSX/structures/octahedral_complexes/._zn.3.water.6-low.xyz
- structures/octahedral_complexes/cu.2.ammonia.6-high.xyz
- __MACOSX/structures/octahedral_complexes/._cu.2.ammonia.6-high.xyz
- structures/octahedral_complexes/fe.2.pyridine.6-high.xyz
- __MACOSX/structures/octahedral_complexes/._fe.2.pyridine.6-high.xyz
- structures/octahedral_complexes/ti.3.ammonia.6-high.xyz
- __MACOSX/structures/octahedral_complexes/._ti.3.ammonia.6-high.xyz
- structures/octahedral_complexes/ti.2.water.6-low.xyz
- __MACOSX/structures/octahedral_complexes/._ti.2.water.6-low.xyz
- structures/octahedral_complexes/fe.3.pyridine.6-high.xyz
- __MACOSX/structures/octahedral_complexes/._fe.3.pyridine.6-high.xyz
- structures/octahedral_complexes/ni.2.water.6-low.xyz
- __MACOSX/structures/octahedral_complexes/._ni.2.water.6-low.xyz
- structures/octahedral_complexes/cr.2.water.6-low.xyz
- __MACOSX/structures/octahedral_complexes/._cr.2.water.6-low.xyz
- structures/octahedral_complexes/co.3.water.6-high.xyz
- __MACOSX/structures/octahedral_complexes/._co.3.water.6-high.xyz
- structures/octahedral_complexes/cu.3.water.6-high.xyz
- __MACOSX/structures/octahedral_complexes/._cu.3.water.6-high.xyz
- structures/octahedral_complexes/sc.2.ammonia.6-high.xyz
- __MACOSX/structures/octahedral_complexes/._sc.2.ammonia.6-high.xyz
- structures/octahedral_complexes/co.3.water.6-low.xyz
- __MACOSX/structures/octahedral_complexes/._co.3.water.6-low.xyz
- structures/octahedral_complexes/v.2.ammonia.6-high.xyz
- __MACOSX/structures/octahedral_complexes/._v.2.ammonia.6-high.xyz
- structures/octahedral_complexes/ti.3.ammonia.6-low.xyz
- __MACOSX/structures/octahedral_complexes/._ti.3.ammonia.6-low.xyz
- structures/octahedral_complexes/ni.3.water.6-high.xyz
- __MACOSX/structures/octahedral_complexes/._ni.3.water.6-high.xyz
- structures/octahedral_complexes/v.2.ammonia.6-low.xyz
- __MACOSX/structures/octahedral_complexes/._v.2.ammonia.6-low.xyz
- structures/octahedral_complexes/ti.2.water.6-high.xyz
- __MACOSX/structures/octahedral_complexes/._ti.2.water.6-high.xyz
- structures/octahedral_complexes/ti.2.ammonia.6-high.xyz
- __MACOSX/structures/octahedral_complexes/._ti.2.ammonia.6-high.xyz
- structures/octahedral_complexes/zn.2.water.6-high.xyz
- __MACOSX/structures/octahedral_complexes/._zn.2.water.6-high.xyz
- structures/octahedral_complexes/fe.2.water.6-high.xyz
- __MACOSX/structures/octahedral_complexes/._fe.2.water.6-high.xyz
- structures/octahedral_complexes/fe.2.water.6-int.xyz
- __MACOSX/structures/octahedral_complexes/._fe.2.water.6-int.xyz
- structures/octahedral_complexes/cu.3.ammonia.6-high.xyz
- __MACOSX/structures/octahedral_complexes/._cu.3.ammonia.6-high.xyz
- structures/octahedral_complexes/cr.2.ammonia.6-int.xyz
- __MACOSX/structures/octahedral_complexes/._cr.2.ammonia.6-int.xyz
- structures/octahedral_complexes/sc.3.ammonia.6-high.xyz
- __MACOSX/structures/octahedral_complexes/._sc.3.ammonia.6-high.xyz
- structures/octahedral_complexes/sc.3.ammonia.6-low.xyz
- __MACOSX/structures/octahedral_complexes/._sc.3.ammonia.6-low.xyz
- structures/octahedral_complexes/fe.3.ammonia.6-int.xyz
- __MACOSX/structures/octahedral_complexes/._fe.3.ammonia.6-int.xyz
- structures/octahedral_complexes/v.3.ammonia.6-high.xyz
- __MACOSX/structures/octahedral_complexes/._v.3.ammonia.6-high.xyz
- structures/octahedral_complexes/mn.3.ammonia.6-int.xyz
- __MACOSX/structures/octahedral_complexes/._mn.3.ammonia.6-int.xyz
- structures/octahedral_complexes/co.3.ammonia.6-low.xyz
- __MACOSX/structures/octahedral_complexes/._co.3.ammonia.6-low.xyz
- structures/octahedral_complexes/v.3.water.6-low.xyz
- __MACOSX/structures/octahedral_complexes/._v.3.water.6-low.xyz
- structures/octahedral_complexes/sc.3.water.6-high.xyz
- __MACOSX/structures/octahedral_complexes/._sc.3.water.6-high.xyz
- structures/octahedral_complexes/fe.3.water.6-low.xyz
- __MACOSX/structures/octahedral_complexes/._fe.3.water.6-low.xyz
- structures/octahedral_complexes/zn.3.ammonia.6-high.xyz
- __MACOSX/structures/octahedral_complexes/._zn.3.ammonia.6-high.xyz
- structures/octahedral_complexes/cr.2.water.6-high.xyz
- __MACOSX/structures/octahedral_complexes/._cr.2.water.6-high.xyz
- structures/octahedral_complexes/v.3.water.6-high.xyz
- __MACOSX/structures/octahedral_complexes/._v.3.water.6-high.xyz
- structures/octahedral_complexes/fe.2.pyrroleion.6-low.xyz
- __MACOSX/structures/octahedral_complexes/._fe.2.pyrroleion.6-low.xyz
- structures/octahedral_complexes/fe.3.pyridine.6-low.xyz
- __MACOSX/structures/octahedral_complexes/._fe.3.pyridine.6-low.xyz
- structures/octahedral_complexes/sc.2.ammonia.6-low.xyz
- __MACOSX/structures/octahedral_complexes/._sc.2.ammonia.6-low.xyz
- structures/octahedral_complexes/fe.2.ammonia.6-int.xyz
- __MACOSX/structures/octahedral_complexes/._fe.2.ammonia.6-int.xyz
- structures/octahedral_complexes/mn.2.water.6-high.xyz
- __MACOSX/structures/octahedral_complexes/._mn.2.water.6-high.xyz
- structures/octahedral_complexes/mn.2.ammonia.6-int.xyz
- __MACOSX/structures/octahedral_complexes/._mn.2.ammonia.6-int.xyz
- structures/octahedral_complexes/co.2.ammonia.6-low.xyz
- __MACOSX/structures/octahedral_complexes/._co.2.ammonia.6-low.xyz
- structures/octahedral_complexes/cr.2.ammonia.6-high.xyz
- __MACOSX/structures/octahedral_complexes/._cr.2.ammonia.6-high.xyz
- structures/octahedral_complexes/fe.2.water.6-low.xyz
- __MACOSX/structures/octahedral_complexes/._fe.2.water.6-low.xyz
- structures/octahedral_complexes/fe.2.pyrroleion.6-high.xyz
- __MACOSX/structures/octahedral_complexes/._fe.2.pyrroleion.6-high.xyz
- structures/octahedral_complexes/ni.3.ammonia.6-high.xyz
- __MACOSX/structures/octahedral_complexes/._ni.3.ammonia.6-high.xyz
- structures/octahedral_complexes/fe.3.water.6-high.xyz
- __MACOSX/structures/octahedral_complexes/._fe.3.water.6-high.xyz
- structures/octahedral_complexes/cr.2.ammonia.6-low.xyz
- __MACOSX/structures/octahedral_complexes/._cr.2.ammonia.6-low.xyz
- structures/octahedral_complexes/zn.3.water.6-high.xyz
- __MACOSX/structures/octahedral_complexes/._zn.3.water.6-high.xyz
- structures/octahedral_complexes/mn.3.ammonia.6-high.xyz
- __MACOSX/structures/octahedral_complexes/._mn.3.ammonia.6-high.xyz
- structures/octahedral_complexes/sc.2.water.6-high.xyz
- __MACOSX/structures/octahedral_complexes/._sc.2.water.6-high.xyz
- structures/octahedral_complexes/fe.3.ammonia.6-low.xyz
- __MACOSX/structures/octahedral_complexes/._fe.3.ammonia.6-low.xyz
- structures/octahedral_complexes/fe.2.ammonia.6-high.xyz
- __MACOSX/structures/octahedral_complexes/._fe.2.ammonia.6-high.xyz
- structures/octahedral_complexes/co.3.ammonia.6-int.xyz
- __MACOSX/structures/octahedral_complexes/._co.3.ammonia.6-int.xyz
- structures/octahedral_complexes/mn.3.ammonia.6-low.xyz
- __MACOSX/structures/octahedral_complexes/._mn.3.ammonia.6-low.xyz
- structures/octahedral_complexes/cu.3.ammonia.6-low.xyz
- __MACOSX/structures/octahedral_complexes/._cu.3.ammonia.6-low.xyz
- structures/octahedral_complexes/fe.3.water.6-int.xyz
- __MACOSX/structures/octahedral_complexes/._fe.3.water.6-int.xyz
- structures/octahedral_complexes/v.2.water.6-high.xyz
- __MACOSX/structures/octahedral_complexes/._v.2.water.6-high.xyz
- structures/octahedral_complexes/co.3.ammonia.6-high.xyz
- __MACOSX/structures/octahedral_complexes/._co.3.ammonia.6-high.xyz
- structures/octahedral_complexes/cr.3.water.6-high.xyz
- __MACOSX/structures/octahedral_complexes/._cr.3.water.6-high.xyz
- structures/octahedral_complexes/cr.3.ammonia.6-low.xyz
- __MACOSX/structures/octahedral_complexes/._cr.3.ammonia.6-low.xyz
- structures/octahedral_complexes/fe.2.ammonia.6-low.xyz
- __MACOSX/structures/octahedral_complexes/._fe.2.ammonia.6-low.xyz
- structures/octahedral_complexes/mn.2.ammonia.6-low.xyz
- __MACOSX/structures/octahedral_complexes/._mn.2.ammonia.6-low.xyz
- structures/octahedral_complexes/mn.3.water.6-high.xyz
- __MACOSX/structures/octahedral_complexes/._mn.3.water.6-high.xyz
- structures/octahedral_complexes/v.2.water.6-low.xyz
- __MACOSX/structures/octahedral_complexes/._v.2.water.6-low.xyz
- structures/octahedral_complexes/fe.3.pyrroleion.6-low.xyz
- __MACOSX/structures/octahedral_complexes/._fe.3.pyrroleion.6-low.xyz
- structures/octahedral_complexes/cu.2.ammonia.6-low.xyz
- __MACOSX/structures/octahedral_complexes/._cu.2.ammonia.6-low.xyz
- __MACOSX/structures/._octahedral_complexes
- structures/.DS_Store
- __MACOSX/structures/._.DS_Store
- structures/graphene_SAC_models/
- structures/graphene_SAC_models/Fe-N4C10_0_1_RIJCOSX-PBE0_def2-TZVP_RC-cat.opt.xyz
- __MACOSX/structures/graphene_SAC_models/
- __MACOSX/structures/graphene_SAC_models/._Fe-N4C10_0_1_RIJCOSX-PBE0_def2-TZVP_RC-cat.opt.xyz
- structures/graphene_SAC_models/Fe-N4C10_0_3_RIJCOSX-PBE0_def2-TZVP_RC-cat.opt.xyz
- __MACOSX/structures/graphene_SAC_models/._Fe-N4C10_0_3_RIJCOSX-PBE0_def2-TZVP_RC-cat.opt.xyz
- structures/graphene_SAC_models/fe-n5-4-0-5-0-oxo-1_0_5_RIJCOSX-PBE0_def2-TZVP_RC-oxo.opt.xyz
- __MACOSX/structures/graphene_SAC_models/._fe-n5-4-0-5-0-oxo-1_0_5_RIJCOSX-PBE0_def2-TZVP_RC-oxo.opt.xyz
- structures/graphene_SAC_models/Fe-N4C10_0_5_RIJCOSX-PBE0_def2-TZVP_RC-cat.opt.xyz
- __MACOSX/structures/graphene_SAC_models/._Fe-N4C10_0_5_RIJCOSX-PBE0_def2-TZVP_RC-cat.opt.xyz
- structures/graphene_SAC_models/fe-n4c10-0-5-0-oxo-1_0_5_RIJCOSX-PBE0_def2-TZVP_RC-oxo.opt.xyz
- __MACOSX/structures/graphene_SAC_models/._fe-n4c10-0-5-0-oxo-1_0_5_RIJCOSX-PBE0_def2-TZVP_RC-oxo.opt.xyz
- structures/graphene_SAC_models/fe-n4c10-0-3-0-oxo-1_0_3_RIJCOSX-PBE0_def2-TZVP_RC-oxo.opt.xyz
- __MACOSX/structures/graphene_SAC_models/._fe-n4c10-0-3-0-oxo-1_0_3_RIJCOSX-PBE0_def2-TZVP_RC-oxo.opt.xyz
- structures/graphene_SAC_models/fe-n5-4-0-3-0-oxo-1_0_3_RIJCOSX-PBE0_def2-TZVP_RC-oxo.opt.xyz
- __MACOSX/structures/graphene_SAC_models/._fe-n5-4-0-3-0-oxo-1_0_3_RIJCOSX-PBE0_def2-TZVP_RC-oxo.opt.xyz
- structures/graphene_SAC_models/fe-n5-4-0-1-0-oxo-1_0_1_RIJCOSX-PBE0_def2-TZVP_RC-oxo.opt.xyz
- __MACOSX/structures/graphene_SAC_models/._fe-n5-4-0-1-0-oxo-1_0_1_RIJCOSX-PBE0_def2-TZVP_RC-oxo.opt.xyz
- structures/graphene_SAC_models/fe-n4c10-0-1-0-oxo-1_0_1_RIJCOSX-PBE0_def2-TZVP_RC-oxo.opt.xyz
- __MACOSX/structures/graphene_SAC_models/._fe-n4c10-0-1-0-oxo-1_0_1_RIJCOSX-PBE0_def2-TZVP_RC-oxo.opt.xyz
- structures/graphene_SAC_models/Fe-N5-4_0_3_RIJCOSX-PBE0_def2-TZVP_RC-cat.opt.xyz
- __MACOSX/structures/graphene_SAC_models/._Fe-N5-4_0_3_RIJCOSX-PBE0_def2-TZVP_RC-cat.opt.xyz
- structures/graphene_SAC_models/Fe-N5-4_0_1_RIJCOSX-PBE0_def2-TZVP_RC-cat.opt.xyz
- __MACOSX/structures/graphene_SAC_models/._Fe-N5-4_0_1_RIJCOSX-PBE0_def2-TZVP_RC-cat.opt.xyz
- structures/graphene_SAC_models/Fe-N5-4_0_5_RIJCOSX-PBE0_def2-TZVP_RC-cat.opt.xyz
- __MACOSX/structures/graphene_SAC_models/._Fe-N5-4_0_5_RIJCOSX-PBE0_def2-TZVP_RC-cat.opt.xyz
- __MACOSX/structures/._graphene_SAC_models
- __MACOSX/._structures
