# Supplementary material for: Bridging the Homogeneous-Heterogeneous Divide: Modeling Spin for Reactivity in Single Atom Catalysis
Source: Front Chem. 2019 Apr 16;7:219. doi: 10.3389/fchem.2019.00219 (PMC6476907; doi:10.3389/fchem.2019.00219)
Supplement: Supplementary file 2 [file Data_Sheet_2.ZIP › structures/octahedral_complexes/zn.3.ammonia.6-low.xyz]

25
Coordinates from ORCA-job opt_low
  Zn  -0.00002289519016      0.00001765138568      0.00007268178123
  N   -0.04068327777420      0.02182387498946      2.25421065787065
  N   2.25302749789125     -0.02817700382666      0.06292603098409
  N   -2.25304123213010      0.02810546163234     -0.06291662731818
  N   -0.04182735239573     -2.16620208113912      0.01007071541532
  N   0.04177045559432      2.16623137776900     -0.01011134061777
  N   0.04073168607692     -0.02175456367825     -2.25408411112208
  H   0.65216555330383     -0.59424085668185      2.68170434753005
  H   0.14390932482116      0.93758995779038      2.66554501981989
  H   -0.93666475816107     -0.26489194065134      2.65051566765982
  H   -0.14375462109857     -0.93752392392456     -2.66546792244365
  H   -0.65210529910623      0.59429306038947     -2.68163203258355
  H   0.93674817292974      0.26502876860413     -2.65028197419745
  H   -2.62931409013317     -0.32047360462907     -0.94564467981222
  H   -2.69239502022442     -0.53994543295439      0.66261300315289
  H   -2.66559906129878      0.95490291036973      0.04841205875225
  H   2.69234397399795      0.53978187939806     -0.66270499983016
  H   2.62944930947099      0.32037829029222      0.94559675191797
  H   2.66547852241009     -0.95502380312409     -0.04842719375241
  H   0.65100228406524     -2.53929857293798     -0.63988969760670
  H   0.16310200483511     -2.52498762739254      0.94331530793174
  H   -0.96263277222447     -2.50590167478101     -0.26996460246599
  H   -0.65120767111899      2.53944935045157      0.63961503275665
  H   -0.16299593394987      2.52480264142279     -0.94347966555096
  H   0.96251519940917      2.50601586122601      0.27000757172857
