# Supplementary material for: Bridging the Homogeneous-Heterogeneous Divide: Modeling Spin for Reactivity in Single Atom Catalysis
Source: Front Chem. 2019 Apr 16;7:219. doi: 10.3389/fchem.2019.00219 (PMC6476907; doi:10.3389/fchem.2019.00219)
Supplement: Supplementary file 2 [file Data_Sheet_2.ZIP › structures/octahedral_complexes/co.2.ammonia.6-high.xyz]

25
Coordinates from ORCA-job opt_high
  Co  -0.00008004749908      0.00003849076712      0.00001237741957
  N   -0.03034270095975      0.04496864381335      2.23451040327684
  N   2.23109209948055     -0.04014021909787      0.08050128309546
  N   -2.23125599118491      0.04005318250971     -0.08049502950362
  N   -0.01957143331357     -2.23725387628006      0.00258191220765
  N   0.01959560053617      2.23732987243022     -0.00259714435304
  N   0.03034806416422     -0.04489855660157     -2.23448110663253
  H   0.61811676455723     -0.60737763076907      2.66927554370221
  H   0.21149895230412      0.95279253468780      2.62491287595498
  H   -0.93512757886698     -0.17716133151691      2.64404037036289
  H   -0.21150572775553     -0.95269838207742     -2.62493094499682
  H   -0.61790208701019      0.60756156506166     -2.66937833108625
  H   0.93525533604293      0.17709279312747     -2.64383292886641
  H   -2.61495566895349     -0.24047859438674     -0.98003389706805
  H   -2.67455698568669     -0.58103374592938      0.59315968195273
  H   -2.63994582081365      0.95334010832684      0.10338405807815
  H   2.67447979822515      0.58078764914467     -0.59324608125427
  H   2.61487790707980      0.24037778653423      0.98000780982232
  H   2.63961095065714     -0.95352659387189     -0.10331390726986
  H   0.65142342788656     -2.64763422716862     -0.64284107287057
  H   0.19856038434240     -2.65619544318297      0.90384380915286
  H   -0.91404587807206     -2.64429417161203     -0.26155895306984
  H   -0.65110142601997      2.64785529138565      0.64303210915998
  H   -0.19870442204986      2.65629244994170     -0.90380562050896
  H   0.91423648290945      2.64420240476410      0.26125278329459
