# Supplementary material for: Bridging the Homogeneous-Heterogeneous Divide: Modeling Spin for Reactivity in Single Atom Catalysis
Source: Front Chem. 2019 Apr 16;7:219. doi: 10.3389/fchem.2019.00219 (PMC6476907; doi:10.3389/fchem.2019.00219)
Supplement: Supplementary file 2 [file Data_Sheet_2.ZIP › structures/octahedral_complexes/mn.2.water.6-low.xyz]

19
Coordinates from ORCA-job opt_low
  Mn  -0.00013042433200     -0.00012153397277      0.00000145686211
  O   -0.00004080999361     -0.00012992466583     -2.09880146610522
  O   2.00299874004357     -0.00001783549683     -0.00008601636109
  O   -0.00032136247095      2.03628372655005     -0.00001573250073
  O   0.00002664963768     -0.00010578320311      2.09880437083832
  O   -2.00326016154323     -0.00012779155451      0.00009368223981
  O   -0.00010802993640     -2.03652715134086      0.00001227361648
  H   0.00173926340492      0.76767437517519     -2.68092212937983
  H   0.00248426405205     -0.76793898351865     -2.68091213292978
  H   2.56686812740638     -0.00068065860403      0.78089192826982
  H   2.56681698472023      0.00057751045370     -0.78111031733747
  H   -0.00421975667514      2.61525006440624      0.76973899815538
  H   0.00014138617519      2.61524261373968     -0.76979364107733
  H   0.00210931831305      0.76770435158807      2.68091616234416
  H   0.00166350536875     -0.76790955951927      2.68092498658973
  H   -2.56707771703699      0.00121267136045      0.78111091970484
  H   -2.56712855356885      0.00059110188798     -0.78088864872804
  H   0.00069678587266     -2.61548497315952      0.76978185555068
  H   -0.00325820943731     -2.61549222012600     -0.76974654975188
