# Supplementary material for: Bridging the Homogeneous-Heterogeneous Divide: Modeling Spin for Reactivity in Single Atom Catalysis
Source: Front Chem. 2019 Apr 16;7:219. doi: 10.3389/fchem.2019.00219 (PMC6476907; doi:10.3389/fchem.2019.00219)
Supplement: Supplementary file 2 [file Data_Sheet_2.ZIP › structures/octahedral_complexes/ni.3.water.6-low.xyz]

19
Coordinates from ORCA-job opt_low
  Ni  0.00005500944946     -0.00006257738643     -0.00003496327696
  O   0.00012242632800      0.00006830409322      2.08015336548592
  O   1.86089999379504      0.00002614536312      0.00009593739225
  O   -0.00019985697043     -1.92307117873925     -0.00000130760095
  O   -0.00003965276091      0.00003154476340     -2.08021465146359
  O   -1.86078519953603     -0.00012047335523     -0.00009563879919
  O   -0.00002895761186      1.92294105281531      0.00002471914119
  H   0.00011052419398     -0.77034327600005      2.67208275886256
  H   0.00029182308586      0.77070719088988      2.67195739120937
  H   2.40017825599041      0.00008497421734     -0.81045938923515
  H   2.40009301894435      0.00005106050062      0.81064889144664
  H   -0.00029172822517     -2.49081480044559     -0.78854096788976
  H   -0.00027221047935     -2.49072971387362      0.78856696489024
  H   -0.00004554998944     -0.77037899607018     -2.67214079244766
  H   -0.00001104997205      0.77057776068933     -2.67196654151220
  H   -2.40005691237936     -0.00009514544451     -0.81065765203091
  H   -2.39999089121525     -0.00019254506144      0.81046721111005
  H   -0.00003890058022      2.49070925385378     -0.78852924201495
  H   0.00000985793297      2.49061141919029      0.78864390673310
