# Supplementary material for: Bridging the Homogeneous-Heterogeneous Divide: Modeling Spin for Reactivity in Single Atom Catalysis
Source: Front Chem. 2019 Apr 16;7:219. doi: 10.3389/fchem.2019.00219 (PMC6476907; doi:10.3389/fchem.2019.00219)
Supplement: Supplementary file 2 [file Data_Sheet_2.ZIP › structures/octahedral_complexes/ti.3.water.6-low.xyz]

19
Coordinates from ORCA-job opt_low
  Ti  0.00000892859740     -0.00000315506936      0.00001367853558
  O   -0.00004997020044      0.00000536575939      2.08435359629083
  O   2.06478759805436      0.00005391409673     -0.00000442992033
  O   -0.00000979366713     -2.09717561409276      0.00000127937225
  O   0.00000303018787     -0.00001324439155     -2.08433026493976
  O   -2.06477184203683     -0.00004218355360      0.00002220309172
  O   0.00006441670004      2.09716968141162     -0.00000920995830
  H   -0.00004768033559     -0.76982125032380      2.68042468345999
  H   -0.00004344350228      0.76984879903188      2.68041404585071
  H   2.64908603723813      0.00005777849697     -0.77821071526365
  H   2.64908809612818      0.00003720903712      0.77818250477232
  H   -0.00004490428464     -2.69487051380308     -0.76637689540448
  H   -0.00001155951894     -2.69488243758449      0.76634949289024
  H   -0.00001745087685     -0.76985049169079     -2.68040266671364
  H   -0.00000260011920      0.76983687106234     -2.68039999387543
  H   -2.64906279361049     -0.00005514800261     -0.77818856627917
  H   -2.64907340953412     -0.00003027222854      0.77820139240194
  H   0.00004483362178      2.69485907957525     -0.76637899139728
  H   0.00005250715875      2.69487561226928      0.76633885708645
