# Supplementary material for: Bridging the Homogeneous-Heterogeneous Divide: Modeling Spin for Reactivity in Single Atom Catalysis
Source: Front Chem. 2019 Apr 16;7:219. doi: 10.3389/fchem.2019.00219 (PMC6476907; doi:10.3389/fchem.2019.00219)
Supplement: Supplementary file 2 [file Data_Sheet_2.ZIP › structures/octahedral_complexes/cr.3.water.6-low.xyz]

19
Coordinates from ORCA-job opt_low
  Cr  0.00019600423847     -0.00009669523414     -0.00001148464188
  O   0.00036877301455     -0.00011517034961      2.02820020545716
  O   1.94477442675834     -0.00001222883385     -0.00032910599464
  O   0.00025199981556     -1.97685841681878     -0.00002607251677
  O   -0.00024050762895     -0.00006722611466     -2.02822400551754
  O   -1.94438336438033     -0.00012182640788      0.00034083951537
  O   0.00026837891406      1.97666499288779      0.00001937277229
  H   -0.00180575485621     -0.77132457948827      2.61943199815632
  H   -0.00367317188441      0.77108485085892      2.61944243175685
  H   2.51595168050150      0.00032012193775     -0.78949930730433
  H   2.51625351433111      0.00214216901734      0.78863670791326
  H   0.00083555447744     -2.56586100090134     -0.77379745908507
  H   0.00079604814192     -2.56586885817805      0.77374203703132
  H   -0.00291160053949     -0.77124650646633     -2.61948210950378
  H   -0.00027007892829      0.77116021747826     -2.61944523649637
  H   -2.51587824906638     -0.00026430644061     -0.78859904532366
  H   -2.51553608370426     -0.00087452908439      0.78952768849374
  H   0.00346754098370      2.56568711514170     -0.77373282275423
  H   0.00153488981167      2.56565187699614      0.77380536804195
