# Supplementary material for: Bridging the Homogeneous-Heterogeneous Divide: Modeling Spin for Reactivity in Single Atom Catalysis
Source: Front Chem. 2019 Apr 16;7:219. doi: 10.3389/fchem.2019.00219 (PMC6476907; doi:10.3389/fchem.2019.00219)
Supplement: Supplementary file 2 [file Data_Sheet_2.ZIP › structures/octahedral_complexes/ni.3.ammonia.6-low.xyz]

25
Coordinates from ORCA-job opt_low
  Ni  -0.00009173880572     -0.00001901646864      0.00002592532400
  N   -0.05203270771564      0.02449206401641      2.25352371481306
  N   1.98573945385837     -0.02716499797275      0.06539988258952
  N   -1.98592808799471      0.02716083760096     -0.06539807339618
  N   -0.03400442431849     -1.98522782854587      0.00874478646241
  N   0.03400973708796      1.98517612352469     -0.00877024195630
  N   0.05206100191270     -0.02447849871900     -2.25346331898083
  H   0.58395288264775     -0.63741490129947      2.70208530318568
  H   0.19656905869271      0.92121195652305      2.67495886911547
  H   -0.95967546956277     -0.19272776071120      2.66842025809182
  H   -0.19630625231880     -0.92120334449341     -2.67502029357647
  H   -0.58384824413767      0.63742651317837     -2.70212740448747
  H   0.95978794388602      0.19287112911706     -2.66813767972040
  H   -2.35065658417507     -0.32856394254518     -0.95129640926597
  H   -2.41587861870932     -0.54184009236726      0.66629025089311
  H   -2.40069801704731      0.95456900077458      0.04229505358351
  H   2.41563440059895      0.54188510628032     -0.66629607991795
  H   2.35049477983423      0.32856069515287      0.95129032780296
  H   2.40054246278473     -0.95455737470928     -0.04234551594105
  H   0.58081573547873     -2.39475649010367     -0.69717464401984
  H   0.25822777054506     -2.38119594727076      0.90419896827835
  H   -0.95406379262121     -2.38863363698381     -0.17697213931045
  H   -0.58023320492298      2.39488149427329      0.69753970618629
  H   -0.25870700559935      2.38114762272858     -0.90406590826926
  H   0.95428892060185      2.38840128902011      0.17629466251601
