# Supplementary material for: Bridging the Homogeneous-Heterogeneous Divide: Modeling Spin for Reactivity in Single Atom Catalysis
Source: Front Chem. 2019 Apr 16;7:219. doi: 10.3389/fchem.2019.00219 (PMC6476907; doi:10.3389/fchem.2019.00219)
Supplement: Supplementary file 2 [file Data_Sheet_2.ZIP › structures/octahedral_complexes/co.2.water.6-low.xyz]

19
Coordinates from ORCA-job opt_low
  Co  -0.00002391090333      0.00065735466604      0.00001849113017
  O   0.00014258131615     -0.00224949849081      2.24397479214606
  O   -0.00049183314200     -1.94266367580943      0.00026085770812
  O   -1.99954532674923      0.00097951452591     -0.00004679780243
  O   0.00009328768718     -0.00179445735776     -2.24395140500183
  O   0.00027691166246      1.94404697911284     -0.00025919734748
  O   1.99950333897348      0.00152497880912      0.00006744264805
  H   -0.76252124719858     -0.00206867872981      2.83417382717553
  H   0.76285609580335     -0.00262177712171      2.83415533108039
  H   -0.00035897503399     -2.49625632491162     -0.78755112362404
  H   -0.00047346458590     -2.49627316967772      0.78806735596172
  H   -2.57133431837486      0.00083533997716     -0.77448692216977
  H   -2.57140751073143      0.00093123585574      0.77432451684892
  H   -0.76258284219323     -0.00201154471848     -2.83416401807103
  H   0.76279755175088     -0.00165785499483     -2.83411389733865
  H   0.00012651488187      2.49767536291846     -0.78805688062031
  H   0.00030490342013      2.49770582520584      0.78750924758425
  H   2.57129175037559      0.00161225588194     -0.77435026853352
  H   2.57134649304147      0.00162813485910      0.77442864822583
