# Supplementary material for: Bridging the Homogeneous-Heterogeneous Divide: Modeling Spin for Reactivity in Single Atom Catalysis
Source: Front Chem. 2019 Apr 16;7:219. doi: 10.3389/fchem.2019.00219 (PMC6476907; doi:10.3389/fchem.2019.00219)
Supplement: Supplementary file 2 [file Data_Sheet_2.ZIP › structures/octahedral_complexes/mn.3.water.6-int.xyz]

19
Coordinates from ORCA-job opt
  Mn  -0.00000180025920      0.00000002181297     -0.00000005991364
  O   0.00010387269520      0.00000285417113     -1.96385972067915
  O   1.94238525314658     -0.00000626463959      0.00010260457969
  O   0.00000375887676      1.97346160407369      0.00000076265731
  O   -0.00010420828259     -0.00000220113771      1.96385966309140
  O   -1.94238922767009      0.00000485351134     -0.00010269629843
  O   -0.00000703095323     -1.97346209433276     -0.00000048501177
  H   0.00117443274113      0.77737835457310     -2.54862740426437
  H   0.00055194776583     -0.77737395682499     -2.54862645498497
  H   2.50936019250129     -0.00010331476064      0.78998498772233
  H   2.50941891689302      0.00017237948835     -0.78973764537272
  H   0.00462196257822      2.56007946387372      0.77370450862080
  H   -0.00452920189801      2.56008219414608     -0.77370138968135
  H   -0.00147189939638      0.77737311772192      2.54862700627461
  H   -0.00022974895283     -0.77737881028979      2.54862677491093
  H   -2.50942365003388      0.00005277205365      0.78973695050777
  H   -2.50936389448463     -0.00011809251297     -0.78998518965296
  H   0.00255036869459     -2.56008242216175      0.77371084452996
  H   -0.00265004396174     -2.56008045876576     -0.77371305703545
