# Supplementary material for: Bridging the Homogeneous-Heterogeneous Divide: Modeling Spin for Reactivity in Single Atom Catalysis
Source: Front Chem. 2019 Apr 16;7:219. doi: 10.3389/fchem.2019.00219 (PMC6476907; doi:10.3389/fchem.2019.00219)
Supplement: Supplementary file 2 [file Data_Sheet_2.ZIP › structures/octahedral_complexes/ni.2.ammonia.6-high.xyz]

25
Coordinates from ORCA-job opt_high
  Ni  0.00007829868799     -0.00000164884883      0.00001755941775
  N   -0.04682777704791      0.03117039984540      2.18514800799569
  N   2.18474329324897     -0.02180660431963      0.05871588856496
  N   -2.18458008982294      0.02191750105768     -0.05876571148230
  N   -0.03439398062515     -2.18502189059821      0.02135582514585
  N   0.03444592616363      2.18501957933758     -0.02130840855702
  N   0.04674937479243     -0.03127552701437     -2.18511689368072
  H   0.60068273053251     -0.62410761070215      2.61691693224179
  H   0.19196561150119      0.93499244610457      2.58670621835074
  H   -0.95372307150527     -0.19755344673173      2.58539016679668
  H   -0.19223647470497     -0.93514027445256     -2.58647935602614
  H   -0.60091761402255      0.62391310080424     -2.61679757659227
  H   0.95353714267846      0.19734636868961     -2.58564033421951
  H   -2.57067225330698     -0.24047345592917     -0.96283206104327
  H   -2.62060370531252     -0.61523221272835      0.60386572964977
  H   -2.59668093243849      0.92965070322070      0.14429425580990
  H   2.62061104253842      0.61551566280172     -0.60385220373058
  H   2.57088359881781      0.24052835198617      0.96277315707519
  H   2.59695742879289     -0.92943718731497     -0.14454519615692
  H   0.63535813985519     -2.61235931164667     -0.61427877313659
  H   0.17103317325723     -2.59535997141050      0.92934558577782
  H   -0.93289751341645     -2.58197859505951     -0.24386367679299
  H   -0.63545519441925      2.61227623310550      0.61423008070030
  H   -0.17092043247027      2.59534176185236     -0.92932106817930
  H   0.93286327822602      2.58207562795113      0.24404185207117
