# Supplementary material for: Bridging the Homogeneous-Heterogeneous Divide: Modeling Spin for Reactivity in Single Atom Catalysis
Source: Front Chem. 2019 Apr 16;7:219. doi: 10.3389/fchem.2019.00219 (PMC6476907; doi:10.3389/fchem.2019.00219)
Supplement: Supplementary file 2 [file Data_Sheet_2.ZIP › structures/octahedral_complexes/zn.2.ammonia.6-low.xyz]

25
Coordinates from ORCA-job opt_low
  Zn  0.00007728103705     -0.00002093983628      0.00002525208551
  N   -0.04668802277398      0.03024144912465      2.25419376197989
  N   2.25239332232433     -0.01877343931323      0.06070632687372
  N   -2.25223230543403      0.01888149173517     -0.06070624511282
  N   -0.03189534668357     -2.25241612067465      0.01810138971001
  N   0.03202323955194      2.25237364272830     -0.01810855972760
  N   0.04652549752667     -0.03032976134007     -2.25414756167436
  H   0.59273504023283     -0.63222405863866      2.68683918084095
  H   0.20150998450195      0.93227395630558      2.65385401198886
  H   -0.95757558979936     -0.18784893749626      2.65115043217839
  H   -0.20182679680447     -0.93239248572683     -2.65365386341134
  H   -0.59313528737429      0.63202626440940     -2.68662233253762
  H   0.95725992614928      0.18777171621803     -2.65142918848920
  H   -2.63649254738160     -0.24623441791422     -0.96458243346319
  H   -2.68698590594020     -0.61609358846504      0.60465962295317
  H   -2.66166176925616      0.92831490610743      0.13959729703690
  H   2.68700703084421      0.61629341185638     -0.60466459635731
  H   2.63666357022739      0.24641226056606      0.96455446369967
  H   2.66195646925154     -0.92812907936407     -0.13965083575827
  H   0.64241638739225     -2.67843724798684     -0.61334732092704
  H   0.16695555662088     -2.66062214106256      0.92835945210559
  H   -0.92962772955683     -2.64635452293389     -0.25359244901105
  H   -0.64231255672913      2.67841712767979      0.61330082715125
  H   -0.16683300282123      2.66051611881641     -0.92839671179021
  H   0.92974355489452      2.64635439520540      0.25356007965611
