# Supplementary material for: Bridging the Homogeneous-Heterogeneous Divide: Modeling Spin for Reactivity in Single Atom Catalysis
Source: Front Chem. 2019 Apr 16;7:219. doi: 10.3389/fchem.2019.00219 (PMC6476907; doi:10.3389/fchem.2019.00219)
Supplement: Supplementary file 2 [file Data_Sheet_2.ZIP › structures/octahedral_complexes/cr.3.ammonia.6-high.xyz]

25
Coordinates from ORCA-job opt_high
  Cr  0.00009776394339     -0.00002367467592     -0.00000738165077
  N   -0.04448416676233      0.03345657319785      2.13438522922572
  N   2.13457211063481     -0.02030903290343      0.05770264004871
  N   -2.13437390774216      0.02030298532539     -0.05768387551258
  N   -0.03434013711075     -2.13501729818300      0.02083840648191
  N   0.03429742674376      2.13497375158373     -0.02084593307924
  N   0.04449113133694     -0.03344296754643     -2.13440477110528
  H   0.59557798019541     -0.62749090949653      2.58048870735586
  H   0.20322654342580      0.93503236020238      2.54849972651391
  H   -0.95385601569528     -0.18493326105234      2.54769356216790
  H   -0.20337572582045     -0.93497147129944     -2.54852818082107
  H   -0.59567530697641      0.62753747041182     -2.58032471837150
  H   0.95376698942797      0.18496934506501     -2.54789068592834
  H   -2.53574309523030     -0.23813618110924     -0.96199447840109
  H   -2.58071382453942     -0.62047543386987      0.60244133289550
  H   -2.56044026149142      0.92623289482671      0.15026764848793
  H   2.58091313506696      0.62048871950696     -0.60239448150257
  H   2.53589070902462      0.23814476909309      0.96202781879970
  H   2.56068208659271     -0.92621416293372     -0.15022539698386
  H   0.63898486276232     -2.57484471188660     -0.61067786580880
  H   0.16598882932773     -2.55803887043094      0.92988531699451
  H   -0.93082810827358     -2.54613296514434     -0.24933446885109
  H   -0.63914503751117      2.57464015767992      0.61067085798604
  H   -0.16619465543332      2.55793705936411     -0.92988892359567
  H   0.93068067410418      2.54631485427485      0.24929991465413
