# Supplementary material for: Bridging the Homogeneous-Heterogeneous Divide: Modeling Spin for Reactivity in Single Atom Catalysis
Source: Front Chem. 2019 Apr 16;7:219. doi: 10.3389/fchem.2019.00219 (PMC6476907; doi:10.3389/fchem.2019.00219)
Supplement: Supplementary file 2 [file Data_Sheet_2.ZIP › structures/octahedral_complexes/cr.2.water.6-int.xyz]

19
Coordinates from ORCA-job opt
  Cr  0.00001173267936      0.00000125009976     -0.00000016735227
  O   -0.00025831997855     -0.00000305719039      2.09612515590988
  O   2.06550791051717     -0.00036503393196      0.00018392827296
  O   -0.00028970767070     -2.09949959814840     -0.00000218148264
  O   0.00005458251525      0.00000405105684     -2.09612486442189
  O   -2.06547750333429      0.00034348298632     -0.00018567043685
  O   0.00038694657100      2.09950849841997      0.00000343693581
  H   0.00323364900284     -0.76831035318470      2.67933059845798
  H   -0.00613690628544      0.76828098837767      2.67934167717601
  H   2.63389596604745      0.00014353223115     -0.77765772177558
  H   2.63379699157253      0.00104947566337      0.77809686639848
  H   -0.00714013125657     -2.68448050969416     -0.76553828512890
  H   0.00424488690658     -2.68448174651346      0.76555005713089
  H   0.00512742781115     -0.76829328899703     -2.67933145325012
  H   -0.00265376225052      0.76830718234669     -2.67933988666843
  H   -2.63375428167807     -0.00016843831494     -0.77810911687906
  H   -2.63385884907593     -0.00101488550923      0.77766077261982
  H   -0.00433900214845      2.68449576304381     -0.76554401423207
  H   0.00764837005519      2.68448268725870      0.76554086872602
