# Supplementary material for: Bridging the Homogeneous-Heterogeneous Divide: Modeling Spin for Reactivity in Single Atom Catalysis
Source: Front Chem. 2019 Apr 16;7:219. doi: 10.3389/fchem.2019.00219 (PMC6476907; doi:10.3389/fchem.2019.00219)
Supplement: Supplementary file 2 [file Data_Sheet_2.ZIP › structures/octahedral_complexes/ni.2.water.6-high.xyz]

19
Coordinates from ORCA-job opt_high
  Ni  -0.00015968677415      0.00002038570015     -0.00000063330619
  O   0.00026802325357      0.00004307431912      2.09925039660464
  O   2.05425510873785     -0.00009368249862     -0.00002897087446
  O   -0.00009250877500     -2.10131847142981      0.00000905337533
  O   0.00030303087067      0.00003506598302     -2.09925054706049
  O   -2.05454106998866     -0.00001631166799      0.00002037600389
  O   -0.00015373326051      2.10135102521527     -0.00000071162462
  H   0.00022699961493     -0.76965961578257      2.67968973951051
  H   0.00032024665404      0.76973998454443      2.67967912694158
  H   2.62132770773852     -0.00006820665952     -0.77811628301973
  H   2.62132654928312     -0.00011883904571      0.77806221461745
  H   -0.00012861177816     -2.68379001244571     -0.76691287493883
  H   -0.00002569832243     -2.68378887280571      0.76693534007094
  H   0.00035173679177     -0.76965840047547     -2.67968191332839
  H   0.00029011536708      0.76973520826307     -2.67968119917969
  H   -2.62163789140453     -0.00005733679236     -0.77807827885285
  H   -2.62161972715555      0.00000866410745      0.77811130897420
  H   -0.00011318855364      2.68381928182852     -0.76692026764403
  H   -0.00019740229894      2.68381705964244      0.76691412373071
