# Supplementary material for: Bridging the Homogeneous-Heterogeneous Divide: Modeling Spin for Reactivity in Single Atom Catalysis
Source: Front Chem. 2019 Apr 16;7:219. doi: 10.3389/fchem.2019.00219 (PMC6476907; doi:10.3389/fchem.2019.00219)
Supplement: Supplementary file 2 [file Data_Sheet_2.ZIP › structures/octahedral_complexes/co.3.water.6-int.xyz]

19
Coordinates from ORCA-job opt
  Co  -0.00000062492213     -0.00005745262323     -0.00001133136146
  O   0.00003131934169     -0.05329611916646      1.90062023216374
  O   0.00015120908518     -1.93833299864297      0.05987877073231
  O   -2.06099033786802     -0.00004047700306      0.00005026197736
  O   0.00000201099832      0.05325206241177     -1.90064526341379
  O   0.00007589595104      1.93822603674501     -0.05992023825228
  O   2.06096792128743     -0.00001840412958      0.00016612266078
  H   -0.79658250338433      0.19119205762438      2.40877374661258
  H   0.79654844760304      0.19131583218807      2.40886755873492
  H   -0.00016644252821     -2.56800639434159     -0.68305198223671
  H   0.00013418427354     -2.44176446097968      0.89446675715441
  H   -2.63777631861806      0.75903426995871     -0.18835189670577
  H   -2.63783242407282     -0.75906631489426      0.18848105244627
  H   -0.79663503556133     -0.19101237245744     -2.40888245753863
  H   0.79659479878110     -0.19081146794072     -2.40905283221457
  H   0.00018054698680      2.44167002458655     -0.89450108768838
  H   -0.00021900398473      2.56788616403004      0.68302322106576
  H   2.63780814635451      0.75924400557880     -0.18729746064305
  H   2.63770821027695     -0.75941399094434      0.18738682650653
