# Supplementary material for: Bridging the Homogeneous-Heterogeneous Divide: Modeling Spin for Reactivity in Single Atom Catalysis
Source: Front Chem. 2019 Apr 16;7:219. doi: 10.3389/fchem.2019.00219 (PMC6476907; doi:10.3389/fchem.2019.00219)
Supplement: Supplementary file 2 [file Data_Sheet_2.ZIP › structures/octahedral_complexes/cu.2.water.6-high.xyz]

19
Coordinates from ORCA-job opt_high
  Cu  0.00131292465219      0.00018497278189      0.00005205970335
  O   -0.00226344947686     -0.00010043412253      2.30285374393427
  O   1.97212978861099      0.00038300138653      0.00114459683528
  O   0.00179956476673     -2.06434043415490      0.00034542599792
  O   -0.00476327162041      0.00013845170672     -2.30273619747318
  O   -1.96941148903800     -0.00064087834762     -0.00166089618998
  O   0.00206261372511      2.06469599021385      0.00020205753303
  H   -0.00249211084768     -0.76178363702536      2.89432162821268
  H   -0.00216929658006      0.76155205128959      2.89440987660880
  H   2.52787023339977      0.00025701241739     -0.78572032045492
  H   2.52815788509559      0.00016062354696      0.78790234771606
  H   0.00158159386556     -2.63964911334006     -0.77212409551590
  H   0.00189295328718     -2.63978103919773      0.77272538981881
  H   -0.00450882733558     -0.76158702534811     -2.89420867992922
  H   -0.00499416871916      0.76179980792940     -2.89427443007504
  H   -2.52510489952417     -0.00073191203745     -0.78869612864186
  H   -2.52538127014383     -0.00071049845359      0.78516681714670
  H   0.00225881834259      2.64002825804120     -0.77227248403518
  H   0.00202240754004      2.64012480271381      0.77256928880837
