# Supplementary material for: Bridging the Homogeneous-Heterogeneous Divide: Modeling Spin for Reactivity in Single Atom Catalysis
Source: Front Chem. 2019 Apr 16;7:219. doi: 10.3389/fchem.2019.00219 (PMC6476907; doi:10.3389/fchem.2019.00219)
Supplement: Supplementary file 2 [file Data_Sheet_2.ZIP › structures/octahedral_complexes/mn.2.ammonia.6-high.xyz]

25
Coordinates from ORCA-job opt_high
  Mn  -0.00002243657406      0.00005806643465     -0.00004742716313
  N   -0.05110287010354      0.02820326135735      2.34707771682779
  N   2.34628221946603     -0.02051678794460      0.06398696891033
  N   -2.34633655439037      0.02026539473560     -0.06386843954583
  N   -0.03204487794642     -2.34724573138450      0.01829661039742
  N   0.03200058426153      2.34736252475114     -0.01839842716339
  N   0.05116111087580     -0.02797546686654     -2.34717261027065
  H   0.59116543211522     -0.63017821659857      2.78236051938174
  H   0.19078328566988      0.93059490424302      2.75044298739959
  H   -0.96067613067343     -0.19596383960429      2.74431823035189
  H   -0.19058839640101     -0.93033649393194     -2.75067669262855
  H   -0.59106798802933      0.63044121947387     -2.78245367047699
  H   0.96076334249817      0.19632372761981     -2.74427441003118
  H   -2.73324331785238     -0.24174288734462     -0.96785787913320
  H   -2.78522013412425     -0.61499526661880      0.59894937777669
  H   -2.75679275848322      0.92916421303397      0.13829713559771
  H   2.78556921473702      0.61478840439534     -0.59850216130946
  H   2.73306642322320      0.24092801652984      0.96819618935334
  H   2.75643646375874     -0.92952307665236     -0.13835528265674
  H   0.63382766354382     -2.77663709919910     -0.62025887834008
  H   0.17806115462813     -2.75707910915905      0.92564936084537
  H   -0.93218947798046     -2.74447886250665     -0.24146537509121
  H   -0.63398317344153      2.77676002614010      0.62003221703810
  H   -0.17794564425865      2.75718363359857     -0.92579156691700
  H   0.93209686548111      2.74459944549778      0.24151550684744
