# Supplementary material for: Bridging the Homogeneous-Heterogeneous Divide: Modeling Spin for Reactivity in Single Atom Catalysis
Source: Front Chem. 2019 Apr 16;7:219. doi: 10.3389/fchem.2019.00219 (PMC6476907; doi:10.3389/fchem.2019.00219)
Supplement: Supplementary file 2 [file Data_Sheet_2.ZIP › structures/octahedral_complexes/fe.3.ammonia.6-high.xyz]

25
Coordinates from ORCA-job opt_high
  Fe  -0.00013665167749     -0.00002470493158      0.00016448693622
  N   -0.04641245595317      0.03213453488452      2.19838984536356
  N   2.19821225733282     -0.01960087002118      0.05887184531658
  N   -2.19847506304617      0.02000648403742     -0.05897770087106
  N   -0.03297949079234     -2.19910629296502      0.01996267164725
  N   0.03306664321219      2.19904907004842     -0.01997354808829
  N   0.04638533740791     -0.03253418974303     -2.19804643131615
  H   0.59317416527181     -0.63156877038726      2.64054216492049
  H   0.20337899597796      0.93463960962549      2.60860155119788
  H   -0.95826629495597     -0.18532287493784      2.60611723948752
  H   -0.20312391075671     -0.93524878665556     -2.60800063083990
  H   -0.59318039984895      0.63091758027566     -2.64059982342034
  H   0.95833987197113      0.18485015323126     -2.60562535022639
  H   -2.59451143550615     -0.23803774590692     -0.96538414858475
  H   -2.64133313617365     -0.62196783225189      0.60186724705695
  H   -2.61930369914866      0.92790101814958      0.14972896831441
  H   2.64048160428186      0.62245752371473     -0.60231811961057
  H   2.59451235111573      0.23896259976900      0.96501250631319
  H   2.61940086469757     -0.92732418465145     -0.14985030677255
  H   0.64214465321656     -2.63401662698692     -0.61257494980600
  H   0.16803502355431     -2.61712903598376      0.93084017562084
  H   -0.93087185163616     -2.60589730364201     -0.25087781076713
  H   -0.64194617256145      2.63438729201361      0.61236871503779
  H   -0.16769083807508      2.61685899096106     -0.93101118396320
  H   0.93109963209210      2.60561436235372      0.25077258705366
