# Supplementary material for: Bridging the Homogeneous-Heterogeneous Divide: Modeling Spin for Reactivity in Single Atom Catalysis
Source: Front Chem. 2019 Apr 16;7:219. doi: 10.3389/fchem.2019.00219 (PMC6476907; doi:10.3389/fchem.2019.00219)
Supplement: Supplementary file 2 [file Data_Sheet_2.ZIP › structures/octahedral_complexes/co.2.water.6-high.xyz]

19
Coordinates from ORCA-job opt_high
  Co  0.00001915260455     -0.00016478832773     -0.00003224466782
  O   -0.00005300269166      0.00064830928633      2.17943423808340
  O   -0.00015630278793     -2.05245500717343      0.00006403480657
  O   -2.10358708175132     -0.00068409992025      0.00002132495089
  O   0.00004042757278      0.00077508805462     -2.17949013006367
  O   0.00011996851789      2.05210313986298     -0.00002599869268
  O   2.10361021132228     -0.00034671670289     -0.00002863649529
  H   -0.76593148339059      0.00064237959166      2.76483523239470
  H   0.76583985832205      0.00069465959178      2.76483501801124
  H   -0.00015719707591     -2.61995368001280     -0.77869595010814
  H   -0.00013103861988     -2.61994360089577      0.77885716919491
  H   -2.68526026780647     -0.00067212943607     -0.76810456698142
  H   -2.68523150267887     -0.00070488846701      0.76815537538006
  H   -0.76584928719546      0.00083666346076     -2.76489840528769
  H   0.76591579725473      0.00074640217589     -2.76488467339024
  H   0.00012286682446      2.61959424066170     -0.77879675104128
  H   0.00014835077420      2.61958480443784      0.77878457552440
  H   2.68528322931317     -0.00038797783397     -0.76815118785702
  H   2.68525730149197     -0.00031279835366      0.76812157623908
