# Supplementary material for: Bridging the Homogeneous-Heterogeneous Divide: Modeling Spin for Reactivity in Single Atom Catalysis
Source: Front Chem. 2019 Apr 16;7:219. doi: 10.3389/fchem.2019.00219 (PMC6476907; doi:10.3389/fchem.2019.00219)
Supplement: Supplementary file 2 [file Data_Sheet_2.ZIP › structures/octahedral_complexes/ni.2.ammonia.6-low.xyz]

25
Coordinates from ORCA-job opt_low
  Ni  -0.00028839053145     -0.00204598636633     -0.00188969393232
  N   1.04506176934005     -0.01906434059509      3.91602179486754
  N   1.56179047145722     -0.16133688304312      1.13013579859251
  N   -1.55389318110932      0.16458140694007     -1.13877009527107
  N   -0.17298668153844     -1.93924904014304      0.02538778344181
  N   0.17457326872959      1.93732706627592     -0.02252450848678
  N   -1.05850675118493      0.01645303728636     -3.91257647232176
  H   1.92497345993144     -0.08748752993582      4.41928269955771
  H   0.62389333004497      0.85172492554266      4.22600473942907
  H   0.46638103082391     -0.75612780946394      4.30707075289235
  H   -0.63144424697309     -0.85147071456076     -4.22219048645609
  H   -1.93801720808036      0.08287514907236     -4.41711746768582
  H   -0.47798584810548      0.75436026383401     -4.29976484452610
  H   -1.31305321013784      0.11753308646779     -2.18139350787307
  H   -2.26044060566437     -0.55017289975200     -0.97879426595574
  H   -2.06780693974277      1.03512225982263     -1.01927575587472
  H   2.26594789228904      0.55764580291554      0.97604431842803
  H   1.32669562387977     -0.11482804904339      2.17202111511907
  H   2.07694163454104     -1.03036468162516      1.00141530944755
  H   0.57356512360812     -2.38454436628462     -0.50802916425319
  H   -0.11904961292025     -2.32279758159655      0.96776147343571
  H   -1.03786091500982     -2.30573130567818     -0.36465037813981
  H   -0.55969946973776      2.37853509769602      0.53104175658741
  H   0.10278125886739      2.33130691077942     -0.95906073118260
  H   1.04842819722336      2.29775618145522      0.35384983016029
