# Supplementary material for: Bridging the Homogeneous-Heterogeneous Divide: Modeling Spin for Reactivity in Single Atom Catalysis
Source: Front Chem. 2019 Apr 16;7:219. doi: 10.3389/fchem.2019.00219 (PMC6476907; doi:10.3389/fchem.2019.00219)
Supplement: Supplementary file 2 [file Data_Sheet_2.ZIP › structures/octahedral_complexes/fe.2.pyridine.6-low.xyz]

67
Coordinates from ORCA-job opt2
  Fe  -0.00878419077849     -0.00213546167848      0.00356516417214
  C   0.09941456542734      4.87784457654936      0.08704230917698
  C   1.16036431996131      4.13176675702828      0.57283533996286
  C   1.08548917876041      2.75183542934191      0.53481481136806
  N   0.03450309216646      2.07786506783231      0.04080791859093
  C   -0.98397476530870      2.81533291953595     -0.42972172524137
  C   -0.99458630333608      4.19777166447021     -0.42207202467202
  H   0.12439219660381      5.96127864503178      0.10484017407660
  H   2.04245984766048      4.60520106246052      0.98537442845846
  H   1.89438924070164      2.15664084425267      0.93348458604875
  H   -1.81969735247016      2.27202614677903     -0.84670851847173
  H   -1.85354231969811      4.72498904406739     -0.81777058674660
  C   4.89243133847002     -0.11602652460646      0.04254518712839
  C   4.20074510550155      0.47781983420724     -0.99945820321872
  C   2.81868375644978      0.49033146638905     -0.97005287656062
  N   2.08877728325105     -0.04769909440589      0.01837710205787
  C   2.77479643762832     -0.62060846867419      1.01865981569719
  C   4.15506484088292     -0.67532061812963      1.07214713853380
  H   5.97592457980420     -0.14259046070110      0.05165030036335
  H   4.71853721926360      0.93188014940690     -1.83496105034563
  H   2.27405947160641      0.95511463734870     -1.77739524047926
  H   2.19386088144125     -1.06023125024146      1.81447649771716
  H   4.63578724633010     -1.15434797881524      1.91589496505225
  C   -0.12220339348936     -4.88170623038529     -0.10001850114879
  C   0.98082526665194     -4.18407253105551     -0.56374063882447
  C   0.97153350226310     -2.80238833029235     -0.51775962062730
  N   -0.05391602474620     -2.08197901023803     -0.03595943918287
  C   -1.11353921457683     -2.77310833317907      0.41402484394990
  C   -1.19037217472426     -4.15329731298809      0.39690515816192
  H   -0.14870175629075     -5.96494330103489     -0.12532047054945
  H   1.84574718479849     -4.69685521867647     -0.96540958840943
  H   1.81436981247724     -2.24470944471597     -0.89996650797944
  H   -1.92843442870071     -2.19267093437837      0.82212026470756
  H   -2.07971886842782     -4.64110089528786      0.77568364785179
  C   -4.90956676801196      0.11591289589336     -0.03618288133259
  C   -4.19033588676860      0.64207819880409      1.02332292438573
  C   -2.80938117055395      0.58681358776503      0.99311789182966
  N   -2.10624286164324      0.04372449039222     -0.01175986960614
  C   -2.81874141537650     -0.46304178818710     -1.02896880523726
  C   -4.19999462909378     -0.44725601444040     -1.08316730999178
  H   -5.99299782830152      0.14425347437748     -0.04583743212601
  H   -4.68573250288847      1.09595934399766      1.87242768947256
  H   -2.24246345721264      1.00177582240935      1.81200962113307
  H   -2.25992531759376     -0.90510126167616     -1.83926183009845
  H   -4.70323756464759     -0.87472371302656     -1.94127552016988
  C   -0.05667469175049     -0.09784779878488      4.97087582669256
  C   0.07915814351822     -1.25969555336612      4.23191613939623
  C   0.09205043845054     -1.18486066131002      2.85131218581905
  N   -0.02585499325877     -0.04195842513684      2.15624089594686
  C   -0.15829348193444      1.07258193682188      2.89332836145159
  C   -0.17574894597935      1.09260035410516      4.27590827201756
  H   -0.06917653576560     -0.11950029708951      6.05429859534889
  H   0.17898791808648     -2.22586774145731      4.71060950297236
  H   0.21420963977706     -2.09235726005788      2.28018905840378
  H   -0.26706107865612      2.00237383697282      2.35632448727349
  H   -0.28578680619673      2.03906762422211      4.79023956764892
  C   0.03132831385938      0.09257193368950     -4.96413141361290
  C   -0.15843288524447     -1.08988393577153     -4.27113914946144
  C   -0.16498106458870     -1.06924580891221     -2.88848298780006
  N   0.00849981655996      0.03811958824986     -2.14920770278469
  C   0.19403863517791      1.17323405861866     -2.84232156101801
  C   0.20977497730635      1.24729250242773     -4.22294480731417
  H   0.03997432909142      0.11349291903181     -6.04760490325936
  H   -0.30519625554593     -2.03044824819191     -4.78710801391130
  H   -0.32843181176902     -1.99194691756091     -2.35339073592966
  H   0.34905997845780      2.07441349035240     -2.26925844100437
  H   0.36503618694254      2.20701552162124     -4.69974331575252
