# Supplementary material for: Bridging the Homogeneous-Heterogeneous Divide: Modeling Spin for Reactivity in Single Atom Catalysis
Source: Front Chem. 2019 Apr 16;7:219. doi: 10.3389/fchem.2019.00219 (PMC6476907; doi:10.3389/fchem.2019.00219)
Supplement: Supplementary file 2 [file Data_Sheet_2.ZIP › structures/octahedral_complexes/mn.2.water.6-int.xyz]

19
Coordinates from ORCA-job opt2
  Mn  -0.00065780790191     -0.00084653442972      0.00199426296788
  O   0.00281056404553     -0.02468311026302     -2.14302289022423
  O   2.23292713039807     -0.08908908114771      0.00195970130974
  O   0.06846638006754      2.07655776108199      0.00102760639284
  O   -0.00115370298108      0.02329136947615      2.14667330036493
  O   -2.23370350113417      0.08936004486108     -0.01186622979000
  O   -0.07048830531227     -2.07745868309691      0.00152928565623
  H   -0.77037961221270      0.03343124425954     -2.71617734774422
  H   0.78184446399208     -0.03887236922378     -2.71124323232249
  H   2.77584051875453     -0.88608750499380     -0.01326761181327
  H   2.84539434904014      0.65573014948283      0.02273464121805
  H   0.10425641887037      2.63745846238935      0.78485116988559
  H   0.10691429638002      2.65084695309072     -0.77317703696033
  H   -0.77757691993000      0.07154023363299      2.71652085840236
  H   0.77032510957392     -0.06724498063464      2.71828489064544
  H   -2.77301464341520      0.88897478768748     -0.01010569517091
  H   -2.84902500023999     -0.65311586230257     -0.00632456658048
  H   -0.11100320293799     -2.65407447971414      0.77391695275416
  H   -0.10177653505690     -2.63571840015583     -0.78430805899128
