# Supplementary material for: Bridging the Homogeneous-Heterogeneous Divide: Modeling Spin for Reactivity in Single Atom Catalysis
Source: Front Chem. 2019 Apr 16;7:219. doi: 10.3389/fchem.2019.00219 (PMC6476907; doi:10.3389/fchem.2019.00219)
Supplement: Supplementary file 2 [file Data_Sheet_2.ZIP › structures/octahedral_complexes/cu.3.water.6-low.xyz]

19
Coordinates from ORCA-job opt_low
  Cu  0.00033222863049      0.00001349486855     -0.00001157552992
  O   -0.00101710870920     -0.00007809255838      2.30181873350366
  O   1.84166176451208      0.00008096232958     -0.00008332110310
  O   0.00061416020373     -1.87946952466040      0.00000182452823
  O   -0.00064195240338      0.00001150502363     -2.30185367076029
  O   -1.84095673287876     -0.00004980287755      0.00005300130172
  O   0.00024420147725      1.87947593777040      0.00003351397330
  H   -0.00103536599375     -0.75605577365179      2.91028566060112
  H   -0.00105371096769      0.75591344811952      2.91027399280972
  H   2.36486504922494      0.00016645910988     -0.82483634273378
  H   2.36486441705730      0.00011025904826      0.82467897904006
  H   0.00069565415559     -2.42586353845935     -0.80669915458264
  H   0.00062525627749     -2.42582726581118      0.80672956375122
  H   -0.00062946750459     -0.75596440127865     -2.91032036726101
  H   -0.00066577577020      0.75600386682613     -2.91030646677848
  H   -2.36413119745487     -0.00010109723019     -0.82471116764939
  H   -2.36412359788338     -0.00007961896148      0.82484976954387
  H   0.00017177188850      2.42587118183568     -0.80667728943324
  H   0.00018040613844      2.42584200055734      0.80677431677896
