# Supplementary material for: Bridging the Homogeneous-Heterogeneous Divide: Modeling Spin for Reactivity in Single Atom Catalysis
Source: Front Chem. 2019 Apr 16;7:219. doi: 10.3389/fchem.2019.00219 (PMC6476907; doi:10.3389/fchem.2019.00219)
Supplement: Supplementary file 2 [file Data_Sheet_2.ZIP › structures/octahedral_complexes/fe.3.pyrroleion.6-high.xyz]

55
Coordinates from ORCA-job opt
  Fe  -0.00031262599062     -0.02614002477700     -0.01420611462858
  N   0.00158362022944      2.12994534727275     -0.00937302682943
  C   -1.08799032348326      2.94264527839279     -0.06219569049569
  C   -0.70470880887945      4.27361476805472     -0.03835200026899
  C   0.71152170722671      4.27215214627008      0.03496548951822
  C   1.09253935081908      2.94040786902410      0.04923238540527
  H   -2.08008018586027      2.51808965227708     -0.11445826490876
  H   -1.36624319798947      5.13229411514986     -0.06995444566632
  H   1.37450318636868      5.12945885071550      0.07291574342738
  H   2.08388197228768      2.51378984241830      0.09882059633875
  N   2.15323875990231     -0.02911167922356      0.06349282523885
  C   3.00515736664278     -0.01944097325770     -0.99684179867278
  C   4.32125815292692     -0.02263254831190     -0.56423404269836
  C   4.26801791760243     -0.03497253714202      0.85289334992631
  C   2.92334761270012     -0.03833902167954      1.18501205382063
  H   2.61739525427868     -0.01062282157716     -2.00511726623346
  H   5.20377406594742     -0.01659597722436     -1.19435921430195
  H   5.10070904314850     -0.04039657083425      1.54757780844949
  H   2.45985977561795     -0.04776077582134      2.16095727682748
  N   -0.00278155076007     -2.18321118936465     -0.01872983605678
  C   -1.09401249333036     -2.99371707432494     -0.06944108195531
  C   -0.71294940824351     -4.32550838157967     -0.05648360151503
  C   0.70375928140302     -4.32689039964526      0.00671459084349
  C   1.08709705486247     -2.99583463106801      0.02731712292014
  H   -2.08567813244401     -2.56727268453351     -0.11378873906624
  H   -1.37606277923963     -5.18291598101758     -0.08970145331128
  H   1.36539794349825     -5.18561756384676      0.03481884445126
  H   2.07952528456051     -2.57141422781444      0.07376151179377
  N   -2.15375396099037     -0.02456916137932     -0.09243356568317
  C   -2.92393965906994     -0.02500981773475     -1.21391555153995
  C   -4.26858132617614     -0.01953756407408     -0.88168685264865
  C   -4.32170959527355     -0.01529924006881      0.53548757411817
  C   -3.00557563510626     -0.01859706317778      0.96801237417127
  H   -2.46049349481400     -0.02980376128291     -2.18991501043086
  H   -5.10131480453562     -0.01824114075907     -1.57634093372060
  H   -5.20417161727890     -0.01030646421216      1.16569644413943
  H   -2.61772513586158     -0.01672874398850      1.97628774919269
  N   -0.08198994873917     -0.02991062064499      2.14171229505334
  C   -0.12368342333049      1.05972046030711      2.95488041296475
  C   -0.19404253328393      0.67389565965036      4.28351554820454
  C   -0.19494812684846     -0.74420836565006      4.28004409694371
  C   -0.12541869198893     -1.12357581324050      2.94953420860007
  H   -0.10204731808633      2.05377631077103      2.53222858927366
  H   -0.23976318503851      1.33483805922144      5.14201218319428
  H   -0.24276423890968     -1.40930859718610      5.13521168940346
  H   -0.10679397405056     -2.11549277815479      2.52171899941429
  N   0.08164573487747     -0.02104053869018     -2.17000511267209
  C   0.12217679575502     -1.11132512653811     -2.98249557981022
  C   0.19390428874407     -0.72640081999056     -4.31131877559402
  C   0.19745296117871      0.69169627940269     -4.30865794835351
  C   0.12738849089229      1.07196445906818     -2.97842077702248
  H   0.10002584216953     -2.10502473624805     -2.55902908142361
  H   0.24020668372483     -1.38792140942431     -5.16933859389760
  H   0.24594352594316      1.35620367516780     -5.16424836204057
  H   0.10871150229507      2.06421505232488     -2.55138704218843
