# Supplementary material for: Bridging the Homogeneous-Heterogeneous Divide: Modeling Spin for Reactivity in Single Atom Catalysis
Source: Front Chem. 2019 Apr 16;7:219. doi: 10.3389/fchem.2019.00219 (PMC6476907; doi:10.3389/fchem.2019.00219)
Supplement: Supplementary file 2 [file Data_Sheet_2.ZIP › structures/octahedral_complexes/ti.2.ammonia.6-low.xyz]

25
Coordinates from ORCA-job opt_low
  Ti  0.00009859029209      0.00002049388234      0.00003181737170
  N   0.04136509467564      0.00237825668408      2.30020654605901
  N   2.29457961431405     -0.05566499036680      0.15467574367907
  N   -2.29438229247592      0.05547257790235     -0.15466333239555
  N   0.06959713945658     -2.32897973761000     -0.11932675864824
  N   -0.06967463091185      2.32901803502695      0.11928621480687
  N   -0.04133559672520     -0.00219133574900     -2.30013922642644
  H   0.48218898062969     -0.80099889060933      2.74473492202078
  H   0.47857466662844      0.81092678962678      2.74094906338447
  H   -0.91072626855001     -0.00338689198668      2.66096647537748
  H   -0.47871295887368     -0.81062277097630     -2.74093502931367
  H   -0.48219068522200      0.80128655091953     -2.74446812250394
  H   0.91069046312316      0.00358794449985     -2.66105878448561
  H   -2.72768562969560     -0.72397273585265     -0.64680046164915
  H   -2.70550715969848      0.02294490390925      0.77616820171517
  H   -2.69815999933112      0.88652058630159     -0.58548875800358
  H   2.70569158406229     -0.02336841503723     -0.77616798706513
  H   2.72809033849384      0.72369413929400      0.64675219789876
  H   2.69815539576396     -0.88678395762116      0.58555581912479
  H   0.72970013294069     -2.75744557951247     -0.76702791244282
  H   0.28229980752005     -2.75492292898684      0.78057945183551
  H   -0.83002033902243     -2.73794105469633     -0.36407190409321
  H   -0.72999079913780      2.75736933782064      0.76684885152013
  H   -0.28243683610500      2.75480612016229     -0.78068594229019
  H   0.82979138784861      2.73825355297512      0.36407891452377
