# Supplementary material for: Bridging the Homogeneous-Heterogeneous Divide: Modeling Spin for Reactivity in Single Atom Catalysis
Source: Front Chem. 2019 Apr 16;7:219. doi: 10.3389/fchem.2019.00219 (PMC6476907; doi:10.3389/fchem.2019.00219)
Supplement: Supplementary file 2 [file Data_Sheet_2.ZIP › structures/octahedral_complexes/v.3.ammonia.6-low.xyz]

25
Coordinates from ORCA-job opt_low
  V   0.00005449989345     -0.00006085731564      0.00005785097278
  N   0.03574016901062     -0.01980630212221      2.16246899890931
  N   2.15876605567215     -0.02774222916561      0.14339070777931
  N   -2.15864017887384      0.02780112090353     -0.14347070049649
  N   0.00253222295211     -2.18469910497993     -0.05089513176649
  N   -0.00251441950108      2.18457725821605      0.05095472619828
  N   -0.03579537618858      0.01973324717652     -2.16234889294528
  H   0.60529681816942     -0.75029966867049      2.59739465277701
  H   0.36018125579445      0.84441509756223      2.60372399050585
  H   -0.89363354832647     -0.16715871081127      2.56525755091652
  H   -0.35032870960590     -0.84806109789268     -2.60377805331530
  H   -0.61377078226533      0.74371412431228     -2.59707749543494
  H   0.89178713062862      0.17787842464157     -2.56516181785366
  H   -2.57420612878421     -0.64821881455622     -0.78965074600882
  H   -2.61146141968199     -0.18254234971394      0.74993999863209
  H   -2.56704655588947      0.92322450891399     -0.42305344595676
  H   2.61137695421407      0.17560537458733     -0.75174586811970
  H   2.57474558357135      0.65311890226755      0.78419547020759
  H   2.56697514139935     -0.92111692656609      0.42969723041290
  H   0.65964446536526     -2.61546083428937     -0.70488285429427
  H   0.21955287080266     -2.62459660188708      0.84672243377743
  H   -0.89966927254354     -2.60239204828881     -0.29127367711094
  H   -0.66018208675322      2.61533157049963      0.70439014971186
  H   -0.21887205797448      2.62440538535027     -0.84686340811651
  H   0.89946736891459      2.60235053182838      0.29200833061824
