# Supplementary material for: Bridging the Homogeneous-Heterogeneous Divide: Modeling Spin for Reactivity in Single Atom Catalysis
Source: Front Chem. 2019 Apr 16;7:219. doi: 10.3389/fchem.2019.00219 (PMC6476907; doi:10.3389/fchem.2019.00219)
Supplement: Supplementary file 2 [file Data_Sheet_2.ZIP › structures/octahedral_complexes/mn.3.water.6-low.xyz]

19
Coordinates from ORCA-job opt_low
  Mn  0.00021257993407     -0.00031365010849      0.00000173743302
  O   0.00017010379644     -0.00035447552335     -2.03591343873306
  O   1.89350065934477     -0.00032101414478      0.00000470123083
  O   0.00026077515991      1.92641202685753     -0.00004187499927
  O   0.00021775506283     -0.00027176374629      2.03591698628682
  O   -1.89307536082637     -0.00011125760134     -0.00000270838093
  O   0.00007510661061     -1.92703810138165      0.00003938037159
  H   -0.00078180061885      0.76979310253194     -2.62640813382821
  H   0.00080456547253     -0.77053281544729     -2.62636791884493
  H   2.45875417817459      0.00030192423529      0.79392863099620
  H   2.45873400929903      0.00157118785520     -0.79393242920082
  H   -0.00088907978703      2.50924311016341      0.77921890585474
  H   -0.00053288727289      2.50919726584377     -0.77934129878554
  H   0.00021304177101      0.76991090559020      2.62636961064974
  H   -0.00028930851135     -0.77041606855370      2.62641366608500
  H   -2.45831381670987      0.00091968811254      0.79393496642851
  H   -2.45832558167135      0.00169883030467     -0.79393103442314
  H   -0.00017046245818     -2.50982546560855      0.77933213634123
  H   -0.00056447676992     -2.50986342937911     -0.77922188448178
