# Supplementary material for: Bridging the Homogeneous-Heterogeneous Divide: Modeling Spin for Reactivity in Single Atom Catalysis
Source: Front Chem. 2019 Apr 16;7:219. doi: 10.3389/fchem.2019.00219 (PMC6476907; doi:10.3389/fchem.2019.00219)
Supplement: Supplementary file 2 [file Data_Sheet_2.ZIP › structures/octahedral_complexes/sc.2.water.6-low.xyz]

19
Coordinates from ORCA-job opt_low
  Sc  0.00001773669136      0.00002050286616      0.00002167839347
  O   0.00009443553328      0.00007967617611     -2.28095514305658
  O   2.24931264344439     -0.00003415692787      0.00031296093904
  O   -0.00017625961905      2.28691318122740     -0.00030421903079
  O   0.00016653516619      0.00006790774917      2.28106718703339
  O   -2.24929939966048     -0.00013344405159     -0.00005170819207
  O   -0.00011138375768     -2.28690844604302     -0.00001000709902
  H   0.00009497761483      0.76425401147520     -2.87029290352138
  H   0.00009119508768     -0.76409908481384     -2.87029856470141
  H   2.82922732347156      0.00000588016454      0.77083480080824
  H   2.82915391946721     -0.00001658378695     -0.77025056939139
  H   -0.00010854416842      2.87756953278803      0.76177275763110
  H   -0.00013144876907      2.87745423980793     -0.76244518064902
  H   0.00017464054392      0.76425237889237      2.87040288515424
  H   0.00014842421961     -0.76410142025284      2.87040924396488
  H   -2.82922453775681     -0.00016089780215      0.77049932380645
  H   -2.82915109095904     -0.00016229387333     -0.77060866253088
  H   -0.00014471017484     -2.87755673357263      0.76204695319896
  H   -0.00013445637462     -2.87744425002267     -0.76215083275725
