# Supplementary material for: Bridging the Homogeneous-Heterogeneous Divide: Modeling Spin for Reactivity in Single Atom Catalysis
Source: Front Chem. 2019 Apr 16;7:219. doi: 10.3389/fchem.2019.00219 (PMC6476907; doi:10.3389/fchem.2019.00219)
Supplement: Supplementary file 2 [file Data_Sheet_2.ZIP › structures/octahedral_complexes/cu.2.ammonia.6-high.xyz]

25
Coordinates from ORCA-job opt_high
  Cu  0.00001679866176      0.00003516682635     -0.00005857603984
  N   -0.05117957982529      0.01874183723008      2.58133247406820
  N   2.09102556020115     -0.03243437356244      0.07538412451934
  N   -2.09098622147384      0.03226933155375     -0.07525283941037
  N   -0.03600667470982     -2.09112457419236      0.00317488682572
  N   0.03603442633312      2.09121380193350     -0.00322507636066
  N   0.05110164600298     -0.01850364103995     -2.58154742949773
  H   0.57210306770813     -0.64563945530497      3.03509258071539
  H   0.19809388609344      0.91356076521971      2.99690813886021
  H   -0.96511909153557     -0.19067451189325      2.97633477010269
  H   -0.19772078019986     -0.91348217811553     -2.99705479406405
  H   -0.57248743973909      0.64552925985626     -3.03537559850262
  H   0.96498411737753      0.19116737693860     -2.97653201504964
  H   -2.43273723614420     -0.34855001253502     -0.95448607452423
  H   -2.52029854757260     -0.52155524973823      0.66205990161305
  H   -2.51114755288139      0.95491161849273      0.00231831259532
  H   2.52064272979995      0.52109233910789     -0.66196281600149
  H   2.43266578688467      0.34840291201256      0.95465257261202
  H   2.51096948658221     -0.95522230508351     -0.00168331601711
  H   0.55262406130235     -2.48870129134846     -0.72483415385731
  H   0.30041529889109     -2.47299160533389      0.88386685142975
  H   -0.95446189750138     -2.50346900492643     -0.13915364031318
  H   -0.55226529757992      2.48864773323502      0.72513670305677
  H   -0.30080860721447      2.47318029315276     -0.88370481058671
  H   0.95454206053906      2.50359576751480      0.13860982382648
