# Supplementary material for: Bridging the Homogeneous-Heterogeneous Divide: Modeling Spin for Reactivity in Single Atom Catalysis
Source: Front Chem. 2019 Apr 16;7:219. doi: 10.3389/fchem.2019.00219 (PMC6476907; doi:10.3389/fchem.2019.00219)
Supplement: Supplementary file 2 [file Data_Sheet_2.ZIP › structures/octahedral_complexes/fe.2.pyridine.6-high.xyz]

67
Coordinates from ORCA-job opt2
  Fe  -0.00900713386362     -0.00301467356737     -0.01981019620981
  C   0.09755292460925      5.07647956610585     -0.11788012322241
  C   1.27102947495972      4.34070590229098     -0.15150210494876
  C   1.19521573540064      2.96007747569660     -0.13438629334084
  N   0.03723078636728      2.28762139887280     -0.08554536383830
  C   -1.09070296394562      3.01046853762680     -0.05543536183974
  C   -1.10680272191221      4.39311047219391     -0.06958531546360
  H   0.12085091013192      6.16014430955688     -0.12981833065774
  H   2.23876781931971      4.82485866766895     -0.19117461501657
  H   2.09762330799682      2.36366543423431     -0.16222846951286
  H   -2.01792978956787      2.45403099256530     -0.01794188240160
  H   -2.05258019739378      4.91958732794872     -0.04291612701244
  C   5.09167212625805     -0.11322441936734     -0.05620567589937
  C   4.39189583504017     -0.01229976996229      1.13523638800523
  C   3.00947464946120      0.01613689559400      1.09850626535961
  N   2.30085419646222     -0.05288707664033     -0.03618460190479
  C   2.98955728191305     -0.15212280648271     -1.18086237828358
  C   4.37116350478667     -0.18347030406201     -1.23745766246783
  H   6.17532580772398     -0.13661172802078     -0.06408890614278
  H   4.90502549692318      0.04608516923110      2.08697060427176
  H   2.44298649520465      0.09833253979851      2.01701769822078
  H   2.40656871076441     -0.20916047619989     -2.09089833454387
  H   4.86769331404671     -0.26359158539838     -2.19637966381336
  C   -0.11617425065363     -5.08264258562730      0.08044935067201
  C   1.08823407419581     -4.39798275396884      0.10152489534156
  C   1.07142863317218     -3.01536892127029      0.08402400678101
  N   -0.05700139643747     -2.29369222146975      0.04650104690657
  C   -1.21514876785052     -2.96732255546387      0.02869831828408
  C   -1.29027091546297     -4.34803503015461      0.04398561743994
  H   -0.13933140316546     -6.16629981959215      0.09309085192139
  H   2.03472397466822     -4.92297563800663      0.13174092494239
  H   1.99887084353366     -2.45824995508940      0.10218600772082
  H   -2.11826786034702     -2.37201596578314      0.00106588910286
  H   -2.25816266880202     -4.83325494467541      0.02758017034667
  C   -5.11069305814664      0.10067800824479      0.01681360618012
  C   -4.40988822430498      0.04390100384441     -1.17691931121416
  C   -3.02743970957633      0.01694983631786     -1.14011520633260
  N   -2.31977999859286      0.04660133977530     -0.00311338519461
  C   -3.00945243190007      0.10365613104025      1.14382551618563
  C   -4.39117122367650      0.13025364130189      1.20035426778903
  H   -6.19439659703991      0.12155273123647      0.02469097742339
  H   -4.92221116673262      0.01873117897262     -2.13055224048890
  H   -2.45997813615299     -0.03106628025651     -2.06054077096904
  H   -2.42716933240353      0.12970411611155      2.05580608625352
  H   -4.88862129830921      0.17517116704500      2.16111468859104
  C   0.02821361055471      0.09707635688325      5.06693343912887
  C   -0.01875672190724     -1.11182392027826      4.39266065209180
  C   -0.02761443948511     -1.10655708781021      3.00942566911628
  N   0.00747472765936      0.01456074844905      2.27739089724682
  C   0.05264216719728      1.17774944275637      2.94155312292996
  C   0.06441905892755      1.26446111822362      4.32130374172703
  H   0.03633379870112      0.12937226103989      6.15035975940482
  H   -0.04891479531560     -2.05391781125875      4.92545588863539
  H   -0.06593619875639     -2.03969172876652      2.46307524368781
  H   0.08125399538211      2.07613768262749      2.33908881275754
  H   0.10188270236706      2.23622342456650      4.79755364266022
  C   -0.04729637902921     -0.10268093374979     -5.10639766622825
  C   -0.05047512304696     -1.27077813334495     -4.36101321561164
  C   -0.03923059939416     -1.18392292332911     -2.98125955275934
  N   -0.02551726502166     -0.02007510402330     -2.31686592301765
  C   -0.02253117921964      1.10173449186353     -3.04868736630350
  C   -0.03290681826624      1.10690803046223     -4.43189451769947
  H   -0.05582903916228     -0.13474959350684     -6.18982797143866
  H   -0.06149586105956     -2.24324979214607     -4.83716381684467
  H   -0.04030530849611     -2.08290692762098     -2.37897754214776
  H   -0.01194695206803      2.03546159377801     -2.50207942357811
  H   -0.02966103726268      2.04942547296902     -4.96479373077734
