# Supplementary material for: Bridging the Homogeneous-Heterogeneous Divide: Modeling Spin for Reactivity in Single Atom Catalysis
Source: Front Chem. 2019 Apr 16;7:219. doi: 10.3389/fchem.2019.00219 (PMC6476907; doi:10.3389/fchem.2019.00219)
Supplement: Supplementary file 2 [file Data_Sheet_2.ZIP › structures/octahedral_complexes/ti.2.water.6-low.xyz]

19
Coordinates from ORCA-job opt_low
  Ti  -0.00004882623312      0.00001075365752     -0.00000710890669
  O   0.00017274425794      0.00000663718327      2.17544281205581
  O   2.14589866527106     -0.00008737198429      0.00001062170266
  O   -0.00007203208125     -2.18567429363120      0.00004633487516
  O   0.00015731054523      0.00002639920590     -2.17545519689388
  O   -2.14600135530276      0.00002632536720     -0.00003961240621
  O   -0.00015429115267      2.18570328659256     -0.00001196313162
  H   0.00018588817370     -0.76602592237621      2.76339746012717
  H   0.00018417675037      0.76603804957755      2.76340884232924
  H   2.71923616292895     -0.00008021924895     -0.77566112922671
  H   2.71923490305750     -0.00010262033916      0.77568210357895
  H   -0.00006273363779     -2.77497208540310     -0.76343449702684
  H   -0.00009178509524     -2.77495178697547      0.76353632471857
  H   0.00013344278786     -0.76601011862647     -2.76341062574671
  H   0.00020110486078      0.76605156643327     -2.76342062387691
  H   -2.71934070264982      0.00002462794623     -0.77570438335994
  H   -2.71934565847731      0.00003172014727      0.77563742320182
  H   -0.00016877459484      2.77500190815968     -0.76349610373088
  H   -0.00011823940858      2.77498314431441      0.76347932171702
