# Supplementary material for: Bridging the Homogeneous-Heterogeneous Divide: Modeling Spin for Reactivity in Single Atom Catalysis
Source: Front Chem. 2019 Apr 16;7:219. doi: 10.3389/fchem.2019.00219 (PMC6476907; doi:10.3389/fchem.2019.00219)
Supplement: Supplementary file 2 [file Data_Sheet_2.ZIP › structures/octahedral_complexes/fe.3.pyridine.6-high.xyz]

67
Coordinates from ORCA-job opt
  Fe  -0.00968501424964     -0.00217098317661      0.00882513624531
  C   0.09877462844176      4.97915120851418      0.11442904231053
  C   1.22429010075028      4.23562423581234      0.43743656565980
  C   1.15340104624285      2.85762445380509      0.39680987667395
  N   0.03480198104343      2.19129612949845      0.05492679758775
  C   -1.05208337948541      2.92187411438997     -0.25653860303465
  C   -1.05943083413163      4.30212332940271     -0.23843141934503
  H   0.12363884846911      6.06306133055146      0.13708352196432
  H   2.15400509394287      4.71372624488093      0.72026749447151
  H   2.01821270810309      2.26262438028244      0.65295765432652
  H   -1.94318827574967      2.37894727198717     -0.53734091325086
  H   -1.96592069472980      4.83389486204326     -0.49999192507869
  C   5.00263877690479     -0.11341733700806      0.04201202583670
  C   4.30369276752095      0.12107212509194     -1.13226780447210
  C   2.92356306055498      0.14577065856772     -1.10096957128398
  N   2.20962550986493     -0.04768538952302      0.02357013787264
  C   2.89903675919986     -0.27345964366277      1.15755268644534
  C   4.27819908741051     -0.31373207179327      1.20714669482633
  H   6.08668297066279     -0.13921742096113      0.04902861179599
  H   4.81780264742238      0.28444361664827     -2.07140081203206
  H   2.36917941698769      0.32522457084672     -2.00972743356727
  H   2.32508479555571     -0.42541406673764      2.05930843322421
  H   4.77150761688074     -0.50033577962088      2.15306315720621
  C   -0.12265618186132     -4.98268956683030     -0.09492323851175
  C   1.04339851019380     -4.29206702866362     -0.39072213578285
  C   1.03548845594149     -2.91227856286764     -0.35108697386487
  N   -0.05914415528727     -2.19500480923842     -0.03531725057609
  C   -1.18538194274216     -2.87461257713962      0.25087724865320
  C   -1.25622483422561     -4.25306074119351      0.23163607938542
  H   -0.14727606936840     -6.06659436778770     -0.11837687472952
  H   1.95619750147642     -4.81300662758878     -0.65207244770741
  H   1.93215783202834     -2.35732198593929     -0.58680344979000
  H   -2.05665333179869     -2.29079599708255      0.51076626195391
  H   -2.19220284737284     -4.74228464388111      0.47158199622126
  C   -5.01996340125017      0.11964939294408     -0.03841425497786
  C   -4.31505183419338      0.28437350941039      1.14409350149242
  C   -2.93531138171300      0.24202068630621      1.11670243696625
  N   -2.22755877136997      0.04729144345531     -0.01162178751429
  C   -2.92254552572551     -0.11169733547521     -1.15330476540348
  C   -4.30185795937674     -0.08262216914145     -1.20711018761544
  H   -6.10391762965766      0.14804405875564     -0.04893757416698
  H   -4.82414355643837      0.44491425824055      2.08641568259019
  H   -2.37589151544981      0.36678743677313      2.03171373831213
  H   -2.35319471185053     -0.26620989983314     -2.05748160649753
  H   -4.80036492508271     -0.21764155230041     -2.15909933778484
  C   -0.04979057664748     -0.10964342640811      5.01849864771310
  C   0.08368195193414     -1.27670481811727      4.28192002556387
  C   0.09157070576543     -1.20539498233030      2.90310053366090
  N   -0.02685722070894     -0.04837308692397      2.22521158285101
  C   -0.15642448788619      1.07798582183825      2.95130049576624
  C   -0.17125045462500      1.08884147870391      4.33182544719735
  H   -0.05893395523644     -0.13345909274755      6.10258821834332
  H   0.18347991749825     -2.24055224426117      4.76583854412965
  H   0.20731410158433     -2.10649528846346      2.31879129692377
  H   -0.26271170985769      2.00399708437947      2.40519116855149
  H   -0.27920095388667      2.03067021257357      4.85558401461530
  C   0.03298877736758      0.10101324647147     -5.00225114771029
  C   -0.14447935226704     -1.09091970904354     -4.31647387631781
  C   -0.15060285220419     -1.07879437749435     -2.93582764230080
  N   0.01006594998310      0.04277288069000     -2.20863447718967
  C   0.18261823635161      1.19350464112195     -2.88579991133770
  C   0.19904163251330      1.26328303374475     -4.26459999810663
  H   0.04177690194336      0.12346284468117     -6.08637332400820
  H   -0.28002850087365     -2.02856502390185     -4.84132696921116
  H   -0.30014757226089     -1.99929432529278     -2.39090656654082
  H   0.32307175583541      2.09060081328751     -2.30086259340147
  H   0.34291836318918      2.22211155673049     -4.74731788422578
