# Supplementary material for: Bridging the Homogeneous-Heterogeneous Divide: Modeling Spin for Reactivity in Single Atom Catalysis
Source: Front Chem. 2019 Apr 16;7:219. doi: 10.3389/fchem.2019.00219 (PMC6476907; doi:10.3389/fchem.2019.00219)
Supplement: Supplementary file 2 [file Data_Sheet_2.ZIP › structures/octahedral_complexes/ni.2.water.6-low.xyz]

19
Coordinates from ORCA-job opt_low
  Ni  0.00314047480311      0.00002719477931      0.00001406667109
  O   -0.00737563130220     -0.00041215115443      2.57597273224202
  O   1.89572725743238     -0.00016964641311     -0.00038159853565
  O   0.00334048339828     -1.91379459514966      0.00028206404034
  O   -0.00673623396126      0.00014833306563     -2.57597568363705
  O   -1.88937771475181      0.00036304653036      0.00040175734110
  O   0.00341084160671      1.91384353118806     -0.00028779844731
  H   -0.00743932389470     -0.75612631071875      3.17534136338999
  H   -0.00743583731110      0.75532788019331      3.17530746444136
  H   2.44023725220361     -0.00017044576734     -0.79588258332859
  H   2.44025346765070     -0.00015845336444      0.79509790245329
  H   0.00334494955867     -2.47042742465292     -0.78585133618850
  H   0.00333317259747     -2.47045943744528      0.78639753890571
  H   -0.00679878791129     -0.75559253817574     -3.17531620591626
  H   -0.00681808867942      0.75586273466975     -3.17533856165973
  H   -2.43378714258822      0.00039213788390     -0.79524201363977
  H   -2.43378932172180      0.00035047552126      0.79604849627377
  H   0.00339917011169      2.47048490921676     -0.78642017455733
  H   0.00337101275917      2.47051075979331      0.78583257015152
