# Supplementary material for: Bridging the Homogeneous-Heterogeneous Divide: Modeling Spin for Reactivity in Single Atom Catalysis
Source: Front Chem. 2019 Apr 16;7:219. doi: 10.3389/fchem.2019.00219 (PMC6476907; doi:10.3389/fchem.2019.00219)
Supplement: Supplementary file 2 [file Data_Sheet_2.ZIP › structures/octahedral_complexes/cr.2.water.6-low.xyz]

19
Coordinates from ORCA-job opt_low
  Cr  0.00052623111580     -0.00000129747006     -0.00000530983371
  O   -0.00178612731006      0.00003535182113      2.16848057779475
  O   2.00443561438684      0.00007946647299      0.00020915123251
  O   0.00074023801374     -2.03887878278960      0.00007458419386
  O   -0.00093847644731      0.00000507590876     -2.16851984499556
  O   -2.00341825347206     -0.00013723607529     -0.00017174071865
  O   0.00079280540353      2.03890328537005     -0.00005727321990
  H   -0.00182093507690     -0.76444081475270      2.75514379253565
  H   -0.00182826370103      0.76451202267275      2.75513705968683
  H   2.57024320229210      0.00005136667952     -0.78125147974581
  H   2.57024684403354      0.00009987296944      0.78166806338521
  H   0.00075373114484     -2.61845676176152     -0.77067230144577
  H   0.00077479944756     -2.61846173620593      0.77082872886375
  H   -0.00093614046753     -0.76447309180424     -2.75517722458826
  H   -0.00096982071170      0.76449049313219     -2.75518623131438
  H   -2.56920740609731     -0.00013528919631     -0.78167127970926
  H   -2.56921215079953     -0.00014653888754      0.78131331001422
  H   0.00080984971737      2.61848791253381     -0.77080923092406
  H   0.00079425852811      2.61846670138255      0.77066664878859
