# Supplementary material for: Bridging the Homogeneous-Heterogeneous Divide: Modeling Spin for Reactivity in Single Atom Catalysis
Source: Front Chem. 2019 Apr 16;7:219. doi: 10.3389/fchem.2019.00219 (PMC6476907; doi:10.3389/fchem.2019.00219)
Supplement: Supplementary file 2 [file Data_Sheet_2.ZIP › structures/octahedral_complexes/co.3.water.6-high.xyz]

19
Coordinates from ORCA-job opt_high
  Co  0.00002722949754     -0.00003047333668      0.00008853162045
  O   -0.00005744352403      0.00001052101840      2.01704563463536
  O   0.00021656165904     -1.98883662774512      0.00004613293162
  O   -2.03930723816264      0.00007871326725     -0.00003075352559
  O   -0.00000038402982      0.00001653106323     -2.01685869386161
  O   -0.00015765163697      1.98879148322552      0.00005222677633
  O   2.03938647173376     -0.00006666884278     -0.00007217947270
  H   -0.77514735632130      0.00012709261511      2.60630865636930
  H   0.77482604988363      0.00009290938093      2.60637248704443
  H   0.00016783151625     -2.56193194120627     -0.78634176829971
  H   0.00025608616093     -2.56201908307917      0.78636197571341
  H   -2.63086562956111      0.00010767846958     -0.77067389860129
  H   -2.63098937388785      0.00007139053060      0.77033749098378
  H   -0.77508356802776      0.00004873553176     -2.60610059747709
  H   0.77488552907546      0.00011702496037     -2.60620085513870
  H   0.00002584796306      2.56188111374231     -0.78628583936278
  H   -0.00007762538946      2.56193292758590      0.78634588136711
  H   2.63088899368955     -0.00018250054613     -0.77060097911816
  H   2.63100566936171     -0.00020882663480      0.77020654741584
