# Supplementary material for: Bridging the Homogeneous-Heterogeneous Divide: Modeling Spin for Reactivity in Single Atom Catalysis
Source: Front Chem. 2019 Apr 16;7:219. doi: 10.3389/fchem.2019.00219 (PMC6476907; doi:10.3389/fchem.2019.00219)
Supplement: Supplementary file 2 [file Data_Sheet_2.ZIP › structures/octahedral_complexes/cu.3.water.6-high.xyz]

19
Coordinates from ORCA-job opt_high
  Cu  0.00000000085078     -0.00000586343469      0.00001859953865
  O   -0.00010138829003      0.00000269705741      1.98753637658319
  O   1.96385893133128      0.00002075426102     -0.00001026282348
  O   0.00001132634349     -1.99251455911512     -0.00000742497114
  O   -0.00009333756526      0.00002922426841     -1.98750419125895
  O   -1.96387434735660     -0.00003450257034      0.00002238663145
  O   0.00011966304022      1.99251361828172      0.00000250935939
  H   -0.00015875961898     -0.78372949001921      2.56357625268028
  H   -0.00004102490163      0.78377945880181      2.56350586110863
  H   2.51961207250578      0.00001883985624     -0.79715454714656
  H   2.51960332089493      0.00000854973170      0.79711214039957
  H   0.00016138766010     -2.56886113262523     -0.78191913983321
  H   -0.00003907943759     -2.56890717693028      0.78185094858675
  H   -0.00008413383437     -0.78370740600989     -2.56354811857552
  H   -0.00008221164936      0.78382889884879     -2.56348922112952
  H   -2.51961460490528     -0.00012611996266     -0.79710145266021
  H   -2.51962185400474     -0.00007912524831      0.79715599794815
  H   0.00014204987266      2.56884133894273     -0.78190620973811
  H   0.00020198906461      2.56892199586591      0.78185949530065
