# Supplementary material for: Bridging the Homogeneous-Heterogeneous Divide: Modeling Spin for Reactivity in Single Atom Catalysis
Source: Front Chem. 2019 Apr 16;7:219. doi: 10.3389/fchem.2019.00219 (PMC6476907; doi:10.3389/fchem.2019.00219)
Supplement: Supplementary file 2 [file Data_Sheet_2.ZIP › structures/octahedral_complexes/co.3.water.6-low.xyz]

19
Coordinates from ORCA-job opt_low
  Co  0.00000868691397     -0.00003478267841      0.00002142345148
  O   -0.00005415328136      0.00000155701189      1.92182407365064
  O   0.00021051844756     -1.89962043641545      0.00002417579937
  O   -1.92192698750375      0.00018942130724     -0.00000237110909
  O   -0.00006911456931     -0.00000229306806     -1.92177941235493
  O   -0.00007404561177      1.89953556454005     -0.00002393047550
  O   1.92191994191146     -0.00009999166511     -0.00001932034541
  H   -0.78308392421553     -0.00008112700099      2.49802461398331
  H   0.78294857379698     -0.00002856458408      2.49814009782048
  H   0.00026335629864     -2.45585590868880     -0.79584499696740
  H   0.00021286849211     -2.45584791948395      0.79585928841266
  H   -2.49964167154736      0.00023406669445     -0.78007994489604
  H   -2.49967150611214      0.00022261742971      0.78002282884209
  H   -0.78313110168866     -0.00002930210210     -2.49798030920774
  H   0.78294547629789     -0.00000520881696     -2.49812416577121
  H   -0.00008791558234      2.45572333316733     -0.79585329754479
  H   -0.00005157242620      2.45579440648568      0.79582569440089
  H   2.49960977311269     -0.00002618843978     -0.78005155767343
  H   2.49967279726714     -0.00006924369265      0.78001710998462
