# Supplementary material for: Bridging the Homogeneous-Heterogeneous Divide: Modeling Spin for Reactivity in Single Atom Catalysis
Source: Front Chem. 2019 Apr 16;7:219. doi: 10.3389/fchem.2019.00219 (PMC6476907; doi:10.3389/fchem.2019.00219)
Supplement: Supplementary file 2 [file Data_Sheet_2.ZIP › structures/octahedral_complexes/v.2.ammonia.6-high.xyz]

25
Coordinates from ORCA-job opt_high
  V   -0.00017089444009     -0.00003625769289     -0.00001486866344
  N   -0.04872150516669      0.02939823128279      2.26516461885864
  N   2.26500952929718     -0.02075026889803      0.06125071560297
  N   -2.26535852154383      0.02067931968180     -0.06120767303415
  N   -0.03281956169308     -2.26584057155965      0.01930082357328
  N   0.03246862189485      2.26576806675095     -0.01934922084055
  N   0.04912795711807     -0.02932717542634     -2.26517977264873
  H   0.59309211736478     -0.62820039983988      2.70344011584310
  H   0.19368390396091      0.93033538523189      2.67258705684297
  H   -0.95633619284043     -0.19377024251068      2.66844806427918
  H   -0.19250752805825     -0.93029293287191     -2.67297337697229
  H   -0.59238154446626      0.62827211942761     -2.70387088942259
  H   0.95702855124419      0.19420557245450     -2.66767516840624
  H   -2.65873182368700     -0.24205196605107     -0.96277175669272
  H   -2.70628135733336     -0.61347567720163      0.60213679772251
  H   -2.68115373594719      0.92772803743757      0.14073741373206
  H   2.70599343506284      0.61357452219080     -0.60189854951420
  H   2.65829668004756      0.24175364767558      0.96292863750578
  H   2.68082952815264     -0.92775361628701     -0.14086396202366
  H   0.63652877877319     -2.69866223916472     -0.61416558113402
  H   0.17143925379066     -2.68034543159455      0.92640458591275
  H   -0.92932677962510     -2.66888988185878     -0.24602367101725
  H   -0.63664207535763      2.69859716613035      0.61436246889009
  H   -0.17214289399512      2.68025021248280     -0.92638545600620
  H   0.92907605744715      2.66883438021049      0.24561864761272
