# Supplementary material for: Bridging the Homogeneous-Heterogeneous Divide: Modeling Spin for Reactivity in Single Atom Catalysis
Source: Front Chem. 2019 Apr 16;7:219. doi: 10.3389/fchem.2019.00219 (PMC6476907; doi:10.3389/fchem.2019.00219)
Supplement: Supplementary file 2 [file Data_Sheet_2.ZIP › structures/octahedral_complexes/ti.3.ammonia.6-low.xyz]

25
Coordinates from ORCA-job opt_low
  Ti  0.00018797433504      0.00004002312596      0.00003633335102
  N   0.01090444396709     -0.01926300800533      2.23542043077493
  N   2.23244977628999     -0.03172629115265      0.12120374187246
  N   -2.23206352283742      0.03172879965083     -0.12125021652388
  N   -0.01859074790061     -2.24803198015500     -0.03128259986018
  N   0.01882106927613      2.24811565386471      0.03130687077621
  N   -0.01122911407969      0.01925152338723     -2.23534395972707
  H   0.66561773317177     -0.67736540846999      2.66565742033086
  H   0.24046954184649      0.87607212801251      2.67402334802223
  H   -0.88963660790545     -0.26925148409997      2.65243051113306
  H   -0.24113339068692     -0.87614430949912     -2.67366878135436
  H   -0.66641204040543      0.67715714538441     -2.66519698231376
  H   0.88897293355140      0.26927183793351     -2.65301998504596
  H   -2.64178390067205     -0.59557002848362     -0.81806521410775
  H   -2.69910564536951     -0.23763701578454      0.74854951265062
  H   -2.64010597788755      0.94325487433607     -0.34329676074102
  H   2.69941131260987      0.23757058239974     -0.74865390901442
  H   2.64229974759649      0.59555168563164      0.81794596653248
  H   2.64044661803356     -0.94327710608949      0.34320736850418
  H   0.64516004350828     -2.68324899483356     -0.67613181516325
  H   0.18967546370064     -2.68746921899061      0.86872330465936
  H   -0.91767027756157     -2.66359330975444     -0.28710980634679
  H   -0.64499386278780      2.68327332317850      0.67613274144667
  H   -0.18953090964571      2.68748121027844     -0.86871580670473
  H   0.91783933985295      2.66380936813478      0.28709828684908
