# Supplementary material for: Bridging the Homogeneous-Heterogeneous Divide: Modeling Spin for Reactivity in Single Atom Catalysis
Source: Front Chem. 2019 Apr 16;7:219. doi: 10.3389/fchem.2019.00219 (PMC6476907; doi:10.3389/fchem.2019.00219)
Supplement: Supplementary file 2 [file Data_Sheet_2.ZIP › structures/octahedral_complexes/ni.3.water.6-high.xyz]

19
Coordinates from ORCA-job opt_high
  Ni  0.00000011118702      0.00000123752657     -0.00000932981141
  O   0.00002786316464     -0.00001006255821      2.04781039397044
  O   1.95134101387025     -0.00002435562848      0.00003430618074
  O   0.00001805548469     -1.99748401946156     -0.00000260229758
  O   -0.00003262513426      0.00000480010529     -2.04782086401314
  O   -1.95132555912044      0.00002378146194     -0.00003041433035
  O   -0.00003451863901      1.99747686298567     -0.00000025352117
  H   0.00001151059407     -0.77265619088619      2.63597775174490
  H   0.00001717192251      0.77265635277710      2.63595899254136
  H   2.51939549265306     -0.00004678148828     -0.79220604785907
  H   2.51941852000646     -0.00005597072733      0.79228742934978
  H   0.00005784630811     -2.58185011043821     -0.77718338625800
  H   0.00001851788080     -2.58182905307664      0.77718640829958
  H   -0.00000145289910     -0.77264869280417     -2.63599010035245
  H   -0.00005257870744      0.77266600215829     -2.63597248354596
  H   -2.51939441432067      0.00008627474716     -0.79227219353999
  H   -2.51939210632379      0.00002359316743      0.79221532218103
  H   -0.00005985378462      2.58184449364450     -0.77717936044090
  H   -0.00001299414228      2.58182183849511      0.77719643170218
