# Supplementary material for: Bridging the Homogeneous-Heterogeneous Divide: Modeling Spin for Reactivity in Single Atom Catalysis
Source: Front Chem. 2019 Apr 16;7:219. doi: 10.3389/fchem.2019.00219 (PMC6476907; doi:10.3389/fchem.2019.00219)
Supplement: Supplementary file 2 [file Data_Sheet_2.ZIP › structures/octahedral_complexes/v.2.ammonia.6-low.xyz]

25
Coordinates from ORCA-job opt_low
  V   -0.00005767032530      0.00010238259333     -0.00019549649833
  N   -0.04629595321561      0.03123073943720      2.25975321941845
  N   2.25953594551918     -0.01953050107712      0.05646191419312
  N   -2.25968204105162      0.01920434283873     -0.05609259289205
  N   -0.03760606650306     -2.25833266834208      0.01769215337768
  N   0.03776491529442      2.25853995924772     -0.01798846645468
  N   0.04625199745792     -0.03093580276777     -2.26015023520477
  H   0.59623013117162     -0.62532915085296      2.69889247960718
  H   0.19409797986610      0.93264444085856      2.66761848378528
  H   -0.95359897529859     -0.19335787250896      2.66337447294674
  H   -0.19375584352089     -0.93235714357272     -2.66819198158220
  H   -0.59663807073661      0.62541249021109     -2.69906055590161
  H   0.95340363504198      0.19408663577712     -2.66382975988904
  H   -2.65311807086154     -0.24218513851920     -0.95820626781789
  H   -2.69790075777864     -0.61970366540614      0.60469392730259
  H   -2.68005862653506      0.92363995346614      0.14876709476155
  H   2.69873597289326      0.61922500103873     -0.60378017169905
  H   2.65233907071700      0.24126802226042      0.95904145834365
  H   2.67950395068676     -0.92423735777585     -0.14808360738299
  H   0.64924965051169     -2.69213495986694     -0.59621859682372
  H   0.14181443161613     -2.67112956906749      0.93094366565948
  H   -0.92631583549924     -2.66327032598846     -0.27061757946900
  H   -0.64899680261146      2.69243537302670      0.59595525711964
  H   -0.14145977986914      2.67148082675012     -0.93120321799424
  H   0.92655681303070      2.66323398823985      0.27042440309420
