# Supplementary material for: Bridging the Homogeneous-Heterogeneous Divide: Modeling Spin for Reactivity in Single Atom Catalysis
Source: Front Chem. 2019 Apr 16;7:219. doi: 10.3389/fchem.2019.00219 (PMC6476907; doi:10.3389/fchem.2019.00219)
Supplement: Supplementary file 2 [file Data_Sheet_2.ZIP › structures/octahedral_complexes/ti.2.water.6-high.xyz]

19
Coordinates from ORCA-job opt_high
  Ti  -0.00003777930524     -0.00003309716859     -0.00000740966809
  O   0.00020880581504     -0.00004541801650      2.26363194367936
  O   2.15751166001534      0.00018973402062     -0.00009377130379
  O   -0.00032699766948     -2.18905815227808     -0.00001447279438
  O   0.00037224963028     -0.00004515690184     -2.26364903866733
  O   -2.15759559211573     -0.00003249165451      0.00008780560577
  O   -0.00016129061463      2.18900280146635      0.00004390553332
  H   0.00024566735815     -0.76392292548699      2.85176014161446
  H   0.00025550898747      0.76382706461935      2.85176654024603
  H   2.73315655472920      0.00014579346659     -0.77372323726703
  H   2.73315069419935      0.00021027152329      0.77353432817278
  H   -0.00035600906761     -2.77518968611791     -0.76562114362617
  H   -0.00036495058033     -2.77518138420725      0.76561364485746
  H   0.00041301273007     -0.76393786098773     -2.85179245057824
  H   0.00036462284368      0.76384908389186     -2.85178683933300
  H   -2.73326445824317     -0.00005324388954     -0.77358034733302
  H   -2.73324447820808      0.00001296157468      0.77372382354983
  H   -0.00016088471789      2.77513981473691     -0.76556414679784
  H   -0.00016633578641      2.77512189140930      0.76567072410989
