# Supplementary material for: Bridging the Homogeneous-Heterogeneous Divide: Modeling Spin for Reactivity in Single Atom Catalysis
Source: Front Chem. 2019 Apr 16;7:219. doi: 10.3389/fchem.2019.00219 (PMC6476907; doi:10.3389/fchem.2019.00219)
Supplement: Supplementary file 2 [file Data_Sheet_2.ZIP › structures/octahedral_complexes/ti.2.ammonia.6-high.xyz]

25
Coordinates from ORCA-job opt_high
  Ti  -0.00005795922730     -0.00003816056807      0.00003110489333
  N   -0.04169160689501     -0.00689948105458      2.33899054920603
  N   2.33775856928698     -0.01084012867656      0.04061327727464
  N   -2.33787215536113      0.01103776640220     -0.04069703793809
  N   0.01157979084251     -2.34013884160200     -0.00500056874088
  N   -0.01172013741525      2.34006154815404      0.00506698679549
  N   0.04184988298037      0.00672310019821     -2.33892260582186
  H   0.44763763612132     -0.78294667619652      2.78043850401608
  H   0.37614528920086      0.82333086256469      2.75564630694437
  H   -0.98022597510323     -0.03629601497462      2.73163177985488
  H   -0.37586555488031     -0.82354806349192     -2.75561618225782
  H   -0.44726376127722      0.78277708243710     -2.78059033103773
  H   0.98050759356035      0.03599902481343     -2.73129898458031
  H   -2.73606992915129     -0.43666417194884     -0.86445481644594
  H   -2.78987997706740     -0.45619049134967      0.74281269375443
  H   -2.73649292650351      0.94746718036674     -0.04981438088688
  H   2.78951810783134      0.45701899162639     -0.74267285032540
  H   2.73594787711362      0.43653410718342      0.86455686055757
  H   2.73665707589966     -0.94715272933329      0.04908104469369
  H   0.74476303159565     -2.76960282431009     -0.56580235251762
  H   0.12472301864678     -2.74330607712150      0.92271470518382
  H   -0.85026219695166     -2.75682967081745     -0.35248696515227
  H   -0.74486673075480      2.76950272347611      0.56592979582516
  H   -0.12495943882603      2.74322759250315     -0.92263480499902
  H   0.85014047633469      2.75677335171962      0.35247827170432
