# Supplementary material for: Bridging the Homogeneous-Heterogeneous Divide: Modeling Spin for Reactivity in Single Atom Catalysis
Source: Front Chem. 2019 Apr 16;7:219. doi: 10.3389/fchem.2019.00219 (PMC6476907; doi:10.3389/fchem.2019.00219)
Supplement: Supplementary file 2 [file Data_Sheet_2.ZIP › structures/octahedral_complexes/zn.2.water.6-high.xyz]

19
Coordinates from ORCA-job opt_high
  Zn  0.00008141622155      0.00023072992837     -0.00006616026058
  O   0.00079340388193      0.00023199859051      2.14240000498017
  O   2.08530612263909     -0.00083727708814     -0.00021720942099
  O   -0.00065268638993     -2.14578720958069      0.00004307078672
  O   0.00130453177553      0.00036357206471     -2.14251539025549
  O   -2.08518605738544     -0.00008321670625      0.00020958877484
  O   -0.00168591415635      2.14615468713883     -0.00009705773006
  H   0.00096316684337     -0.76834814784776      2.72512218922358
  H   0.00079688170358      0.76861094035789      2.72515328528651
  H   2.65481606341877     -0.00082971747213     -0.77716317327155
  H   2.65483895400025     -0.00069436576351      0.77654541690613
  H   -0.00058123053596     -2.73030671851100     -0.76564041211855
  H   -0.00123345539604     -2.73029730250149      0.76600699359549
  H   0.00129779670415     -0.76810568094529     -2.72516154206725
  H   0.00147107299502      0.76864017810064     -2.72520954355928
  H   -2.65479583672223      0.00004627314660     -0.77658761966561
  H   -2.65466580182928     -0.00024641939759      0.77716229087047
  H   -0.00142841453732      2.73066820266238     -0.76574448145734
  H   -0.00144001323069      2.73058947382393      0.76575974938279
