# Supplementary material for: Bridging the Homogeneous-Heterogeneous Divide: Modeling Spin for Reactivity in Single Atom Catalysis
Source: Front Chem. 2019 Apr 16;7:219. doi: 10.3389/fchem.2019.00219 (PMC6476907; doi:10.3389/fchem.2019.00219)
Supplement: Supplementary file 2 [file Data_Sheet_2.ZIP › structures/octahedral_complexes/fe.2.water.6-high.xyz]

19
Coordinates from ORCA-job opt_high
  Fe  0.00028432216248      0.00001879987948      0.00006092758579
  O   -0.00031394799850      0.00004733316541      2.16695569650926
  O   2.11342772840591     -0.00051349356021     -0.00011769963526
  O   0.00025958483795     -2.17323514924222     -0.00002299011132
  O   0.00000137761533      0.00009961475127     -2.16681696586288
  O   -2.11288183523235      0.00032173315103      0.00020989770187
  O   -0.00057208001811      2.17328783343216     -0.00010509420807
  H   -0.00030457945160     -0.76731032023190      2.75130285546247
  H   -0.00033029830414      0.76743604969274      2.75133756653077
  H   2.68499334252504     -0.00060024185596     -0.77613610256091
  H   2.68506426799235     -0.00049907873914      0.77583232961360
  H   0.00032583774153     -2.75945430892188     -0.76475984791020
  H   0.00023906790654     -2.75956343224973      0.76456695407708
  H   -0.00005962336980     -0.76728111437346     -2.75117857036382
  H   0.00000525151729      0.76743132453972     -2.75116389438639
  H   -2.68446055907647      0.00037342686275     -0.77582687305224
  H   -2.68450482548838      0.00033015377418      0.77618709527820
  H   -0.00056510122992      2.75950589452272     -0.76481573057925
  H   -0.00060793053515      2.75960497540304      0.76449044591131
