# Supplementary material for: Bridging the Homogeneous-Heterogeneous Divide: Modeling Spin for Reactivity in Single Atom Catalysis
Source: Front Chem. 2019 Apr 16;7:219. doi: 10.3389/fchem.2019.00219 (PMC6476907; doi:10.3389/fchem.2019.00219)
Supplement: Supplementary file 2 [file Data_Sheet_2.ZIP › structures/octahedral_complexes/fe.2.water.6-int.xyz]

19
Coordinates from ORCA-job opt2
  Fe  -0.00022904324397      0.00025076758847     -0.00042828517541
  O   -0.03271217933973      0.00659945332010      2.12010828477398
  O   2.16040800758558      0.05404951993663      0.09478530759746
  O   -0.01916380031094     -2.03392403520699      0.06337875310388
  O   0.03133013675090     -0.00984977485825     -2.12003507743886
  O   -2.16132652428278     -0.05008286578744     -0.09374951015804
  O   0.02070672911942      2.03440446306795     -0.06535938659611
  H   -0.17622090741489     -0.76827090721453      2.67591261120860
  H   -0.02594135144409      0.77642446162248      2.70075034704553
  H   2.77415503688036      0.12057248714953     -0.64582299109802
  H   2.69108122297759     -0.07199268222254      0.88988236085581
  H   -0.77867745049073     -2.58426152195930     -0.16133086658908
  H   0.75004523115400     -2.60628312355796      0.16630358460167
  H   0.02425338547721     -0.78066810032827     -2.69939060971549
  H   0.17646040608196      0.76363156431358     -2.67741313623648
  H   -2.69357180123943      0.07694608841942     -0.88762183116876
  H   -2.77337805450009     -0.11830869223148      0.64808926002585
  H   -0.74818901575401      2.60724549812727     -0.16767995721451
  H   0.78096997199367      2.58351739982133      0.15962114217796
