# Supplementary material for: Bridging the Homogeneous-Heterogeneous Divide: Modeling Spin for Reactivity in Single Atom Catalysis
Source: Front Chem. 2019 Apr 16;7:219. doi: 10.3389/fchem.2019.00219 (PMC6476907; doi:10.3389/fchem.2019.00219)
Supplement: Supplementary file 2 [file Data_Sheet_2.ZIP › structures/octahedral_complexes/cu.3.ammonia.6-high.xyz]

25
Coordinates from ORCA-job opt_high
  Cu  -0.00010998319471     -0.00005966783804     -0.00000525885629
  N   -0.04309243506956      0.03402382049835      2.12396305971482
  N   2.12318029088501     -0.02026080483712      0.05877313627609
  N   -2.12340292074825      0.02018458453790     -0.05876948225792
  N   -0.03411597954685     -2.12342973525160      0.02027304853693
  N   0.03395732151661      2.12330630100650     -0.02027969575479
  N   0.04328063630487     -0.03393441052075     -2.12396864951784
  H   0.59882400439862     -0.63658756421606      2.54895508743487
  H   0.21363907827132      0.94088615696314      2.51663200885899
  H   -0.96028300387818     -0.18051305129327      2.51757758760787
  H   -0.21306516618957     -0.94073522134053     -2.51699951339834
  H   -0.59840831359173      0.63680096401601     -2.54909868547604
  H   0.96064726590638      0.18084456531624     -2.51708733967885
  H   -2.50238465151418     -0.25020147149267     -0.96745279821845
  H   -2.54979285482549     -0.61888708085333      0.61367719697891
  H   -2.52852474025820      0.93563119480174      0.14136524163847
  H   2.54955294271599      0.61888998526168     -0.61362085844714
  H   2.50213126322285      0.25008705167689      0.96748992081186
  H   2.52835123279104     -0.93567645150104     -0.14141961481341
  H   0.64216202218640     -2.54124088493072     -0.62042146242855
  H   0.17287941364970     -2.52634727952478      0.93512908483051
  H   -0.93872370748420     -2.51333200119614     -0.24821361087391
  H   -0.64232137216420      2.54115264516442      0.62039161357377
  H   -0.17296239648114      2.52624374576990     -0.93514736657686
  H   0.93858205309748      2.51315460978329      0.24825735003531
