# Supplementary material for: Bridging the Homogeneous-Heterogeneous Divide: Modeling Spin for Reactivity in Single Atom Catalysis
Source: Front Chem. 2019 Apr 16;7:219. doi: 10.3389/fchem.2019.00219 (PMC6476907; doi:10.3389/fchem.2019.00219)
Supplement: Supplementary file 2 [file Data_Sheet_2.ZIP › structures/octahedral_complexes/cr.2.ammonia.6-int.xyz]

25
Coordinates from ORCA-job opt
  Cr  -0.00000006939343     -0.00000013486122      0.00000004377340
  N   -0.02068722882470      0.03404400979891      2.22705144471179
  N   2.19385887883918     -0.00957269763874      0.02042006664772
  N   -2.19385827529962      0.00956651868192     -0.02042299372461
  N   -0.03293608699901     -2.19544022545042      0.02567858656962
  N   0.03293092175182      2.19544012366402     -0.02567595795919
  N   0.02069199909939     -0.03403592837959     -2.22705119961190
  H   0.58101978553719     -0.66445687409847      2.65843577704738
  H   0.28430058079535      0.91808100245021      2.62977014138066
  H   -0.93815183495374     -0.12534232859211      2.63859819204472
  H   -0.28419417075088     -0.91810609666144     -2.62977403222151
  H   -0.58109205279272      0.66439869861937     -2.65843525268643
  H   0.93813995365144      0.12545522806181     -2.63859453158362
  H   -2.57788411812130     -0.15937577395718     -0.94811747606264
  H   -2.63796844911686     -0.69288156207199      0.56861354651350
  H   -2.61961473904250      0.88862239926469      0.26740831133510
  H   2.63797209213252      0.69291538561857     -0.56856654787002
  H   2.57788673609240      0.15929925560176      0.94812643262018
  H   2.61960984623352     -0.88860965661695     -0.26747705822525
  H   0.77137268812771     -2.64088192403275     -0.41232895142820
  H   -0.04887570072111     -2.57668023790629      0.96935243306899
  H   -0.83788260300881     -2.61995298632447     -0.43201197132945
  H   -0.77136136271921      2.64087620919112      0.41236755437310
  H   0.04882879729695      2.57668274461212     -0.96934942339202
  H   0.83789441218641      2.61995485102710      0.43198286600870
