# Supplementary material for: Bridging the Homogeneous-Heterogeneous Divide: Modeling Spin for Reactivity in Single Atom Catalysis
Source: Front Chem. 2019 Apr 16;7:219. doi: 10.3389/fchem.2019.00219 (PMC6476907; doi:10.3389/fchem.2019.00219)
Supplement: Supplementary file 2 [file Data_Sheet_2.ZIP › structures/octahedral_complexes/sc.3.ammonia.6-high.xyz]

25
Coordinates from ORCA-job opt_high
  Sc  0.00029042867087      0.00018667615029     -0.00002613084322
  N   -0.04935743603740      0.02812656402693      2.31699031972371
  N   2.31741158538451     -0.01860892616100      0.06145938040230
  N   -2.31682713758090      0.01868764635574     -0.06137569266927
  N   -0.03406949570951     -2.31743764428270      0.01831701555598
  N   0.03456774433896      2.31781838572885     -0.01836388166788
  N   0.04870537825417     -0.02830112110449     -2.31706173497209
  H   0.59253168513466     -0.62600003661335      2.77168816052261
  H   0.18668907745936      0.92946475381335      2.73979689761385
  H   -0.95708426100188     -0.19877271834325      2.73104106753034
  H   -0.18803258993216     -0.92984381964762     -2.73909752123428
  H   -0.59387523175484      0.62543526464091     -2.77136240906800
  H   0.95593118064620      0.19828927709973     -2.73228676748028
  H   -2.72451611170006     -0.23891874295913     -0.96376421812148
  H   -2.77115843667629     -0.61893777380894      0.59734690425237
  H   -2.74790829313504      0.92340330210847      0.14513326639603
  H   2.77198427105729      0.61906140531973     -0.59702760939997
  H   2.72505873216722      0.23859437050640      0.96397150498495
  H   2.74827698563739     -0.92338500782396     -0.14523274552114
  H   0.63872528493659     -2.76639015275697     -0.60835329116642
  H   0.16278617202734     -2.74484633497848      0.92683856147140
  H   -0.92816224297966     -2.73479201107134     -0.25258789556906
  H   -0.63803895330176      2.76672258192612      0.60853886411460
  H   -0.16264618493763      2.74521726050460     -0.92680570061943
  H   0.92871784903257      2.73522680137010      0.25222365576437
