# Supplementary material for: Bridging the Homogeneous-Heterogeneous Divide: Modeling Spin for Reactivity in Single Atom Catalysis
Source: Front Chem. 2019 Apr 16;7:219. doi: 10.3389/fchem.2019.00219 (PMC6476907; doi:10.3389/fchem.2019.00219)
Supplement: Supplementary file 2 [file Data_Sheet_2.ZIP › structures/octahedral_complexes/fe.3.ammonia.6-int.xyz]

25
Coordinates from ORCA-job opt
  Fe  0.00000012994969     -0.00000007151900     -0.00000084083065
  N   -0.05063832120120      0.03203248261017      2.06003050253065
  N   2.05992295130229     -0.00688960605013      0.06001559085919
  N   -2.05992387838065      0.00690194134020     -0.06000935399012
  N   -0.03025357459898     -2.29298057830412      0.02479557667749
  N   0.03025991082695      2.29298090445800     -0.02480201075036
  N   0.05063294143233     -0.03204370744840     -2.06003112476100
  H   0.56614579360643     -0.65813330497494      2.49401923252326
  H   0.24585608091118      0.93180445139663      2.44539106340222
  H   -0.96834504211420     -0.13960328763738      2.47527781335732
  H   -0.24589863195779     -0.93180445995676     -2.44538923476929
  H   -0.56612515669481      0.65814626951893     -2.49401825980256
  H   0.96834492084045      0.13955339598283     -2.47528293297050
  H   -2.46391879730645     -0.20221364353966     -0.97503285850703
  H   -2.48843992023585     -0.67037853897679      0.57457229260488
  H   -2.46221162964645      0.90930998393372      0.20388780862679
  H   2.48844901873778      0.67034222149301     -0.57461126137624
  H   2.46390867744796      0.20229334475317      0.97502771458434
  H   2.46221024013838     -0.90931825748704     -0.20381192269309
  H   0.64484232494238     -2.74091404265107     -0.59829340828074
  H   0.16308628419300     -2.71676634599079      0.93424398329022
  H   -0.92273408610126     -2.70896453703344     -0.24868772410855
  H   -0.64483137023933      2.74091970000948      0.59828790669682
  H   -0.16308238720859      2.71676234717451     -0.93425189342140
  H   0.92274352135676      2.70896333889892      0.24867334110836
