# Supplementary material for: Bridging the Homogeneous-Heterogeneous Divide: Modeling Spin for Reactivity in Single Atom Catalysis
Source: Front Chem. 2019 Apr 16;7:219. doi: 10.3389/fchem.2019.00219 (PMC6476907; doi:10.3389/fchem.2019.00219)
Supplement: Supplementary file 2 [file Data_Sheet_2.ZIP › structures/octahedral_complexes/v.3.ammonia.6-high.xyz]

25
Coordinates from ORCA-job opt_high
  V   0.00003819605280      0.00003353359733     -0.00001210372695
  N   -0.04262066804320      0.01896823684555      2.18194976823766
  N   2.18201634584140     -0.01873123387719      0.04730967719526
  N   -2.18193998558164      0.01873240415939     -0.04728367624212
  N   -0.02228412621286     -2.18238676138858      0.01752620427058
  N   0.02237354326118      2.18245562644101     -0.01754270493214
  N   0.04252057435097     -0.01897961437153     -2.18197774168799
  H   0.57390584978694     -0.65997017664629      2.63429462670119
  H   0.22488487895351      0.91203511616822      2.60402522099664
  H   -0.96164987489776     -0.17073132715081      2.58864860585427
  H   -0.22513715365139     -0.91206803340152     -2.60392104524274
  H   -0.57409658921276      0.65991599713333     -2.63426411774148
  H   0.96147370496413      0.17063233312224     -2.58886894618361
  H   -2.58890752319122     -0.27267378710280     -0.93989586582158
  H   -2.63652127609354     -0.58861514150411      0.63839151855245
  H   -2.60136546965612      0.93685974519679      0.11738413695732
  H   2.63667358210581      0.58852975847211     -0.63838561613383
  H   2.58896321430724      0.27269117093439      0.93992407293205
  H   2.60138090472033     -0.93690353903743     -0.11726759425732
  H   0.67060109662674     -2.62867648975555     -0.58782564245865
  H   0.14575396610733     -2.59890685024273      0.93635805702179
  H   -0.90916764139085     -2.60066041974174     -0.27527273748407
  H   -0.67040228104037      2.62875064383112      0.58792953231204
  H   -0.14580441875639      2.59898893027243     -0.93634048464195
  H   0.90931115064973      2.60070987804638      0.27511685552317
