# Supplementary material for: Bridging the Homogeneous-Heterogeneous Divide: Modeling Spin for Reactivity in Single Atom Catalysis
Source: Front Chem. 2019 Apr 16;7:219. doi: 10.3389/fchem.2019.00219 (PMC6476907; doi:10.3389/fchem.2019.00219)
Supplement: Supplementary file 2 [file Data_Sheet_2.ZIP › structures/octahedral_complexes/mn.3.ammonia.6-int.xyz]

25
Coordinates from ORCA-job opt
  Mn  0.00000007820176     -0.00000094213921     -0.00000104220613
  N   -0.03809498746158      0.03800220942697      2.07641977487073
  N   2.09045528861548     -0.02018318626121      0.04403314207575
  N   -2.09045374000100      0.02018687469947     -0.04401621865978
  N   -0.03788070855175     -2.09018196172262      0.01974740273257
  N   0.03787214963692      2.09018121174427     -0.01976420215689
  N   0.03810352016529     -0.03800805966252     -2.07642164505236
  H   0.59609213335981     -0.63293521416122      2.51611206997825
  H   0.22362479694064      0.93914535820985      2.48323072390367
  H   -0.95188501158888     -0.16785627105443      2.48674000314143
  H   -0.22356995541206     -0.93916549879226     -2.48323053332022
  H   -0.59611146283280      0.63289747775141     -2.51612206542716
  H   0.95188609515459      0.16789185283100     -2.48673739640831
  H   -2.48678183864089     -0.20876865610033     -0.95838504382704
  H   -2.53546994104029     -0.65010825117187      0.58662020906537
  H   -2.52324588173472      0.91570968727158      0.19125661759714
  H   2.53547630250507      0.65002983053505     -0.58668709538171
  H   2.48676876919311      0.20889869157742      0.95837655533055
  H   2.52325790235713     -0.91573382612384     -0.19111436500690
  H   0.66728888415431     -2.53200735135473     -0.57423504743387
  H   0.12778452749602     -2.50404793813866      0.93976637147492
  H   -0.92007276036676     -2.50889555397068     -0.28247232685985
  H   -0.66720677548419      2.53200305446924      0.57432852373281
  H   -0.12794572159264      2.50404246775911     -0.93975772231437
  H   0.92010833692739      2.50890399437824      0.28231331015138
