# Supplementary material for: Bridging the Homogeneous-Heterogeneous Divide: Modeling Spin for Reactivity in Single Atom Catalysis
Source: Front Chem. 2019 Apr 16;7:219. doi: 10.3389/fchem.2019.00219 (PMC6476907; doi:10.3389/fchem.2019.00219)
Supplement: Supplementary file 2 [file Data_Sheet_2.ZIP › structures/octahedral_complexes/co.3.ammonia.6-low.xyz]

25
Coordinates from ORCA-job opt_low
  Co  0.00008920462703      0.00002863207779     -0.00006282776302
  N   -0.04076243827598      0.03529916585230      2.00806852369853
  N   2.00813907117683     -0.02028135415750      0.05404066283451
  N   -2.00795820732453      0.02044221491438     -0.05399003739645
  N   -0.03329471101468     -2.00843704302812      0.02224025591120
  N   0.03338988258388      2.00849780749624     -0.02225702008264
  N   0.04064048663860     -0.03546414806013     -2.00819921430216
  H   0.59465652015364     -0.63244263412139      2.44966457698121
  H   0.21740749706408      0.93591655313329      2.41668203316662
  H   -0.95259456108506     -0.17398897866392      2.41934300302955
  H   -0.21806657925894     -0.93608080115632     -2.41648894814017
  H   -0.59473810469413      0.63234353377740     -2.44974798852171
  H   0.95240133130696      0.17333152198951     -2.41983616316605
  H   -2.40514372967377     -0.24316563350492     -0.95812502568914
  H   -2.44953552450586     -0.61862231752201      0.61028601430338
  H   -2.43042444489129      0.92831890621354      0.15003613349937
  H   2.44976847051016      0.61849695431180     -0.61046320490332
  H   2.40513415695658      0.24384230624434      0.95811036751601
  H   2.43073220787786     -0.92821796977932     -0.14941235486384
  H   0.64119802979831     -2.44329261774688     -0.61072829677895
  H   0.16784855316173     -2.42748189304377      0.93233798885153
  H   -0.93076505749780     -2.41597196757278     -0.24832003515543
  H   -0.64136639484594      2.44323183524591      0.61052250014370
  H   -0.16747974733563      2.42761930224370     -0.93237366737803
  H   0.93072408854792      2.41607862485687      0.24867272420530
