# Supplementary material for: Bridging the Homogeneous-Heterogeneous Divide: Modeling Spin for Reactivity in Single Atom Catalysis
Source: Front Chem. 2019 Apr 16;7:219. doi: 10.3389/fchem.2019.00219 (PMC6476907; doi:10.3389/fchem.2019.00219)
Supplement: Supplementary file 2 [file Data_Sheet_2.ZIP › structures/octahedral_complexes/v.3.water.6-low.xyz]

19
Coordinates from ORCA-job opt_low
  V   -0.00000111757671      0.00000008767144      0.00000684133048
  O   -0.00001816565052      0.00000196516329      2.01646012509288
  O   1.99970682990826      0.00000805732095     -0.00000814246328
  O   -0.00002675316528     -2.03524641278369      0.00000008224117
  O   0.00001196348713     -0.00000027429707     -2.01644614696357
  O   -1.99970977097348     -0.00000827539121      0.00001271382600
  O   0.00000778816994      2.03524599594101     -0.00000421293383
  H   -0.00004235093415     -0.77244282441624      2.60937417144364
  H   0.00005022069749      0.77246049821925      2.60939393853519
  H   2.57789844861107     -0.00001198595307     -0.78368075402683
  H   2.57790293149792      0.00002927854187      0.78365784733050
  H   -0.00004816355380     -2.62994160591778     -0.76837413376236
  H   0.00003161002252     -2.62993154826640      0.76834118178377
  H   0.00007271041638     -0.77246287731682     -2.60936840458691
  H   -0.00005415413227      0.77244991788693     -2.60937705072200
  H   -2.57789653009022      0.00000149590036     -0.78366327298453
  H   -2.57791075080229     -0.00004363116402      0.78367789418486
  H   0.00007144321853      2.62993642702744     -0.76837570803244
  H   -0.00004618915051      2.62995571183375      0.76837303070727
