# Supplementary material for: Bridging the Homogeneous-Heterogeneous Divide: Modeling Spin for Reactivity in Single Atom Catalysis
Source: Front Chem. 2019 Apr 16;7:219. doi: 10.3389/fchem.2019.00219 (PMC6476907; doi:10.3389/fchem.2019.00219)
Supplement: Supplementary file 2 [file Data_Sheet_2.ZIP › structures/octahedral_complexes/sc.3.water.6-high.xyz]

19
Coordinates from ORCA-job opt_high
  Sc  -0.00000085358798      0.00000544946142      0.00005000495551
  O   -0.00001411057051     -0.00000640236268     -2.15871310693516
  O   2.14252999360840     -0.00005019969063      0.00000882414674
  O   -0.00000679272990      2.16643389036418     -0.00001083412605
  O   0.00001409399205      0.00001043319968      2.15882169878965
  O   -2.14252367362439      0.00004990761380     -0.00000197643232
  O   0.00001191331587     -2.16642401221920     -0.00003029789966
  H   -0.00000605712466      0.76699698339208     -2.75860158956769
  H   -0.00004728100282     -0.76703309131411     -2.75859544419439
  H   2.73253208466501     -0.00001358877999      0.77290025848436
  H   2.73244470428092     -0.00010006671812     -0.77291351321396
  H   0.00000562355135      2.76786656718134      0.76403592675656
  H   -0.00005024367669      2.76775105537035     -0.76416412774618
  H   -0.00000880303536      0.76703218158891      2.75872745814408
  H   0.00000887229280     -0.76702244932413      2.75870782402065
  H   -2.73251684401587     -0.00004284047186      0.77287176394209
  H   -2.73244289556892      0.00013298903124     -0.77293599695485
  H   0.00002801261482     -2.76784929181698      0.76401555163585
  H   0.00004225661587     -2.76773751450531     -0.76417242380524
