# Supplementary material for: Bridging the Homogeneous-Heterogeneous Divide: Modeling Spin for Reactivity in Single Atom Catalysis
Source: Front Chem. 2019 Apr 16;7:219. doi: 10.3389/fchem.2019.00219 (PMC6476907; doi:10.3389/fchem.2019.00219)
Supplement: Supplementary file 2 [file Data_Sheet_2.ZIP › structures/octahedral_complexes/fe.3.water.6-low.xyz]

19
Coordinates from ORCA-job opt_low
  Fe  -0.00000440237639     -0.00003276140031      0.00007150343338
  O   0.00006513436038     -0.00004898901339      1.97441757550177
  O   1.89593046536677      0.00001050936775      0.00010242539161
  O   0.00002179719917     -1.92371303710403     -0.00005469353944
  O   0.00005539339059     -0.00003466244638     -1.97426682131903
  O   -1.89595122426096      0.00000826186502      0.00000726626213
  O   -0.00008740587495      1.92367398743289     -0.00007889071950
  H   0.00008898902924     -0.77635112175149      2.55823046007036
  H   0.00015866053520      0.77628254190051      2.55819362535446
  H   2.45636421155759      0.00003671338014     -0.79468172117072
  H   2.45633412316839      0.00001850415455      0.79483296245787
  H   0.00001099474013     -2.50353787155078     -0.77978170131335
  H   -0.00002577529983     -2.50374775276542      0.77950642681155
  H   0.00004475438725     -0.77634201010472     -2.55809725869913
  H   -0.00000707406451      0.77635557400523     -2.55805997960545
  H   -2.45636030743589      0.00010315342622     -0.79478116727285
  H   -2.45641353159673      0.00012120072080      0.79478900950191
  H   -0.00009835977425      2.50347426230100     -0.77981384359485
  H   -0.00012644305120      2.50372349758243      0.77946482244928
