# Supplementary material for: Bridging the Homogeneous-Heterogeneous Divide: Modeling Spin for Reactivity in Single Atom Catalysis
Source: Front Chem. 2019 Apr 16;7:219. doi: 10.3389/fchem.2019.00219 (PMC6476907; doi:10.3389/fchem.2019.00219)
Supplement: Supplementary file 2 [file Data_Sheet_2.ZIP › structures/octahedral_complexes/cr.2.water.6-high.xyz]

19
Coordinates from ORCA-job opt_high
  Cr  0.00079426555056     -0.00011732254414      0.00000897484773
  O   -0.00105350432837     -0.00009440116064      2.42509192399978
  O   2.07118622816216     -0.00027205743194      0.00013608244088
  O   0.00061195289456     -2.11224954361751     -0.00002686374490
  O   -0.00111922177158     -0.00007082340713     -2.42507274795675
  O   -2.06959132770084      0.00049317320027     -0.00009295791436
  O   -0.00017846608470      2.11199604716509     -0.00004621928922
  H   -0.00088160680798     -0.76008731842147      3.01943212184082
  H   -0.00126598341008      0.75987442042987      3.01941730842809
  H   2.63849754807864     -0.00024000070658     -0.77901323401906
  H   2.63845321364042      0.00013764558248      0.77929335085795
  H   0.00034085125227     -2.69144937043605     -0.77030085361812
  H   0.00063401085212     -2.69144493454328      0.77022562954905
  H   -0.00108866278326     -0.76004931971533     -3.01940174877271
  H   -0.00124331068096      0.75991491540253     -3.01940940185650
  H   -2.63692760435379      0.00076865241453     -0.77944166785368
  H   -2.63701017379395      0.00048274256871      0.77929919179597
  H   -0.00032794314389      2.69121324720283     -0.77033076595282
  H   0.00016973442867      2.69119424801777      0.77023187721789
