# Supplementary material for: Bridging the Homogeneous-Heterogeneous Divide: Modeling Spin for Reactivity in Single Atom Catalysis
Source: Front Chem. 2019 Apr 16;7:219. doi: 10.3389/fchem.2019.00219 (PMC6476907; doi:10.3389/fchem.2019.00219)
Supplement: Supplementary file 2 [file Data_Sheet_2.ZIP › structures/octahedral_complexes/v.3.water.6-high.xyz]

19
Coordinates from ORCA-job opt_high
  V   -0.00003102294949     -0.00000054771877     -0.00002198065029
  O   0.00008291715173      0.00001619748091      2.08409169944884
  O   2.00107498726236      0.00014273917430     -0.00000903472713
  O   -0.00021478635791     -2.02853914340355      0.00000610910199
  O   0.00005563942636      0.00000332198651     -2.08413982653743
  O   -2.00113390253111     -0.00015911442336     -0.00000798211720
  O   0.00013443224562      2.02852734847696      0.00001992683863
  H   0.00010834989122     -0.76922154627657      2.67815595694044
  H   0.00010429105371      0.76925428433149      2.67812892119300
  H   2.57879611973134      0.00014651391255     -0.78326085739320
  H   2.57878839739386      0.00016216893241      0.78325942720708
  H   -0.00024128921092     -2.62087026935129     -0.77158068071801
  H   -0.00020441476632     -2.62079577331015      0.77164587552559
  H   0.00007423272899     -0.76921324483928     -2.67819975744301
  H   0.00005245425014      0.76924086753206     -2.67816742224033
  H   -2.57886093193032     -0.00016260525128     -0.78326233804268
  H   -2.57885103630758     -0.00017335063292      0.78326338133539
  H   0.00014018008166      2.62085618453113     -0.77157462418450
  H   0.00012538283665      2.62078596884888      0.77165320646282
