# Supplementary material for: Bridging the Homogeneous-Heterogeneous Divide: Modeling Spin for Reactivity in Single Atom Catalysis
Source: Front Chem. 2019 Apr 16;7:219. doi: 10.3389/fchem.2019.00219 (PMC6476907; doi:10.3389/fchem.2019.00219)
Supplement: Supplementary file 2 [file Data_Sheet_2.ZIP › structures/octahedral_complexes/fe.2.pyrroleion.6-low.xyz]

55
Coordinates from ORCA-job opt
  Fe  -0.00160223115183     -0.02802761677837     -0.01530803530820
  N   0.00125574024106      2.08545098182988     -0.00855067637026
  C   -1.08010177834294      2.90124319408284      0.05535083821016
  C   -0.70338723672583      4.24304375295297      0.04024765443270
  C   0.71259012446327      4.24119696761833     -0.03861722040049
  C   1.08513754239871      2.89842323158857     -0.06538339491648
  H   -2.07299013660259      2.47710867291194      0.11019394210893
  H   -1.36937575093439      5.10184872282258      0.08137110976038
  H   1.38123851513964      5.09827662556173     -0.07188685560414
  H   2.07671422373387      2.47164663292729     -0.12352471271669
  N   2.11063017734841     -0.02999055763309     -0.10095997760202
  C   2.87796807971310     -0.02836832007707     -1.21916810162124
  C   4.23497191297753     -0.03055243076318     -0.90174155222534
  C   4.29542407936789     -0.03412647080892      0.51516439421430
  C   2.97017822509013     -0.03343027663887      0.94754931027873
  H   2.40959637711602     -0.02518125068377     -2.19368943974565
  H   5.06366295056331     -0.03049510420207     -1.60607890760310
  H   5.18102087466873     -0.03649320162307      1.14640129496034
  H   2.58774804128732     -0.03559067343469      1.95865256048472
  N   -0.00450670982596     -2.13967883413862     -0.02204874775676
  C   1.07708656351575     -2.95538504077148     -0.08270762733964
  C   0.70037652603763     -4.29720044665605     -0.06879838688257
  C   -0.71582975463912     -4.29542265396908      0.00577542526625
  C   -1.08852047753514     -2.95266266913662      0.03151464979819
  H   2.07011363721387     -2.53101537907802     -0.13294775982716
  H   1.36664155809051     -5.15580860097115     -0.10934883495525
  H   -1.38464947141688     -5.15238071651000      0.03840544857947
  H   -2.08027545715785     -2.52571673630444      0.08511358915600
  N   -2.11380191862620     -0.02455194644033      0.07039096343864
  C   -2.97319736103903     -0.01610790803490     -0.97822418212394
  C   -4.29850113477127     -0.01518126466093     -0.54602495352949
  C   -4.23826408051250     -0.02347312210539      0.87086946564001
  C   -2.88131162550931     -0.02913366706632      1.18847033543585
  H   -2.59063922261719     -0.01128814632046     -1.98926625806854
  H   -5.18400156721233     -0.00857115426505     -1.17736646407409
  H   -5.06706379910540     -0.02598085237452      1.57507376367267
  H   -2.41307945884572     -0.03582189458607      2.16304246563052
  N   0.08871975680357     -0.03484588068875      2.09783159045674
  C   0.13635903390038      1.04628852563552      2.91487323569540
  C   0.21099090140694      0.66595813863546      4.25372144463246
  C   0.20718756183678     -0.75222774050568      4.24846091844776
  C   0.13159322911784     -1.12228787912959      2.90681934874598
  H   0.11762267837054      2.04162370246886      2.49325919510444
  H   0.26155080054893      1.33114245924447      5.11263651730725
  H   0.25713568214964     -1.42397741530784      5.10229279832253
  H   0.10731822301685     -2.11439974213438      2.47796084477715
  N   -0.09192479925848     -0.02193155896601     -2.12839792069310
  C   -0.13557621756544      1.06449725507733     -2.93865355139559
  C   -0.21165854461369      0.69291795063422     -4.27983858140723
  C   -0.21323090461106     -0.72529242823362     -4.28347678506618
  C   -0.13895597205411     -1.10408682104157     -2.94418713121797
  H   -0.11311457632666      2.05706056955246     -2.51068403448891
  H   -0.25975722139766      1.36364374764344     -5.13458021163803
  H   -0.26573002823948     -1.39146597635479     -5.14150706024095
  H   -0.11835157948014     -2.09896975279313     -2.52164673973855
