# Supplementary material for: Bridging the Homogeneous-Heterogeneous Divide: Modeling Spin for Reactivity in Single Atom Catalysis
Source: Front Chem. 2019 Apr 16;7:219. doi: 10.3389/fchem.2019.00219 (PMC6476907; doi:10.3389/fchem.2019.00219)
Supplement: Supplementary file 2 [file Data_Sheet_2.ZIP › structures/octahedral_complexes/fe.3.pyridine.6-low.xyz]

67
Coordinates from ORCA-job opt4
  Fe  -0.00118102909328      0.00378192418419     -0.00121438571469
  C   0.08788324173047      4.84869907007387      0.07065318659145
  C   1.16441217534427      4.11293824300168      0.54231288753491
  C   1.10572047935906      2.73408955951055      0.50955482352037
  N   0.04794191449981      2.05383250937487      0.02700744006875
  C   -0.99078224631121      2.77864594432619     -0.43102247207933
  C   -1.00948790182826      4.15928045053991     -0.42155344074110
  H   0.10365384586341      5.93292467846370      0.08728291957994
  H   2.04762464400847      4.59603290019361      0.94199700450154
  H   1.92558825661591      2.15223300790533      0.90261283795741
  H   -1.82822777737913      2.23280599126908     -0.83834080203729
  H   -1.87897303981702      4.67967356031647     -0.80400758071080
  C   4.86156555441553     -0.10879608283572      0.04166564427077
  C   4.17069487551575      0.48835901154469     -1.00077517896084
  C   2.79054157947497      0.50580110100498     -0.97459925115022
  N   2.06392084761658     -0.03631639651136      0.01935648439835
  C   2.74577235844956     -0.61767320625902      1.02306576201593
  C   4.12446214984721     -0.67059168183666      1.07178922109576
  H   5.94560017634474     -0.13668783216316      0.05028927302837
  H   4.68936999533967      0.94214590642864     -1.83628880884531
  H   2.25162246740293      0.97501124401796     -1.78164269537268
  H   2.16988635902025     -1.06236304019957      1.81811206783828
  H   4.60554007327709     -1.15195092151942      1.91441717225330
  C   -0.16366562059432     -4.85056111409259     -0.07067718585608
  C   0.95868515099500     -4.16309144030044     -0.50565750012136
  C   0.96191089733977     -2.78262032724354     -0.46781415313126
  N   -0.07921942748767     -2.05607269701300     -0.01859656642251
  C   -1.16272548540203     -2.73390926161602      0.40442984045792
  C   -1.24238840203544     -4.11261332728090      0.39102228436648
  H   -0.19682646686373     -5.93425806098601     -0.09121690954709
  H   1.83123196213761     -4.68423084602532     -0.88008405291172
  H   1.82013033049302     -2.23905744463073     -0.83334869733762
  H   -1.98711202677675     -2.15326913815580      0.78917936981113
  H   -2.14534369465407     -4.59348848180509      0.74681297257998
  C   -4.87834122763399      0.11590657564256     -0.03939603756472
  C   -4.15397452136306      0.57953296602383      1.04667692660310
  C   -2.77433876379778      0.52405318484739      1.01350454626180
  N   -2.07987658169457      0.03550996632910     -0.02995089529202
  C   -2.79340973126954     -0.41234875854781     -1.07773759603327
  C   -4.17367096429618     -0.38883149181817     -1.12024283518055
  H   -5.96219542894706      0.14722437174032     -0.04354547239785
  H   -4.64497535493348      0.98580421884485      1.92244158294133
  H   -2.21089693471850      0.89186328087474      1.85571257065491
  H   -2.24621841575883     -0.81031649657992     -1.91660297058258
  H   -4.68095081463142     -0.76619849001855     -1.99963688438299
  C   -0.03225932176086     -0.09544392468480      4.92933301488128
  C   0.07245014511568     -1.26353283430704      4.19315655853931
  C   0.08290909635062     -1.19882416695120      2.81357776952841
  N   -0.00610629151139     -0.04864923982874      2.11831401014876
  C   -0.10965867855065      1.07768393238715      2.85010195376761
  C   -0.12409220386660      1.09665215977211      4.23123517126042
  H   -0.04242827636334     -0.11378725090218      6.01337114458237
  H   0.15025820516239     -2.23063060641967      4.67483970735412
  H   0.18421195815307     -2.11294112704621      2.25169800988674
  H   -0.20469119217798      2.00990194485418      2.31779952731243
  H   -0.21148562809157      2.04709318522354      4.74331893947058
  C   0.05675458512554      0.07470613492371     -4.92445032484963
  C   -0.13648098637630     -1.10220105067322     -4.22109778836280
  C   -0.15703146436392     -1.07210091872273     -2.84029259763901
  N   0.01028864330607      0.05022721891915     -2.11399621583485
  C   0.20022083519413      1.18504175646480     -2.81439220507358
  C   0.22514583775607      1.23933853844120     -4.19401471145585
  H   0.07481374277506      0.08448290410210     -6.00851662492259
  H   -0.27666353066316     -2.04855471539674     -4.72898531621014
  H   -0.32879323052678     -1.98993991700375     -2.30237120404273
  H   0.34918744523352      2.09475112625968     -2.25569425386449
  H   0.37992783227656      2.19468372156898     -4.68039401043422
