# Supplementary material for: Bridging the Homogeneous-Heterogeneous Divide: Modeling Spin for Reactivity in Single Atom Catalysis
Source: Front Chem. 2019 Apr 16;7:219. doi: 10.3389/fchem.2019.00219 (PMC6476907; doi:10.3389/fchem.2019.00219)
Supplement: Supplementary file 2 [file Data_Sheet_2.ZIP › structures/octahedral_complexes/sc.2.ammonia.6-low.xyz]

25
Coordinates from ORCA-job opt_low
  Sc  -0.00011263662641      0.00003589297116      0.00006247572086
  N   0.04797689204380      0.03102754925150      2.42089969649184
  N   2.41518365963656     -0.09049166157859      0.16989429916964
  N   -2.41544493751520      0.09012278126012     -0.16948664944671
  N   0.14161128459812     -2.40985168855656     -0.18391954585865
  N   -0.14214129791903      2.40994569588343      0.18346014169745
  N   -0.04737830614750     -0.03070099622871     -2.42079776314959
  H   0.29699817583650     -0.86800811324012      2.82828289713835
  H   0.68958968024340      0.69471284753215      2.85150263042444
  H   -0.85807943346660      0.24466486175884      2.83281219981594
  H   -0.68846809693442     -0.69439138333904     -2.85213795370303
  H   -0.29601989649985      0.86848927654108     -2.82807584777343
  H   0.85907212847276     -0.24398832287886     -2.83206494864316
  H   -2.83279442482850     -0.80128446757546     -0.42915866201208
  H   -2.86446187313777      0.32394993620483      0.71367382450843
  H   -2.79829056064303      0.75758127356804     -0.83702566994646
  H   2.86438008544985     -0.32463022893356     -0.71309496114557
  H   2.83291323784820      0.80066820821974      0.42978030945858
  H   2.79745207145993     -0.75815398629105      0.83758431445890
  H   0.82054973059535     -2.77410341402042     -0.85040084536526
  H   0.37880797809851     -2.86143368489150      0.69704178947654
  H   -0.73954801984334     -2.84317043071189     -0.45247824196635
  H   -0.82132794261758      2.77438131621758      0.84957439099602
  H   -0.37932916634877      2.86098185469106     -0.69779605721122
  H   0.73886166824501      2.84364688414622      0.45186817686450
