# Supplementary material for: Bridging the Homogeneous-Heterogeneous Divide: Modeling Spin for Reactivity in Single Atom Catalysis
Source: Front Chem. 2019 Apr 16;7:219. doi: 10.3389/fchem.2019.00219 (PMC6476907; doi:10.3389/fchem.2019.00219)
Supplement: Supplementary file 2 [file Data_Sheet_2.ZIP › structures/octahedral_complexes/fe.2.ammonia.6-int.xyz]

25
Coordinates from ORCA-job opt
  Fe  0.00000024596563     -0.00000090738119      0.00000040755165
  N   -0.04630847351063      0.03486578311567      2.06981204732046
  N   2.33241807601491     -0.01190073401348      0.05959853412726
  N   -2.33241896851656      0.01190251383844     -0.05959435100284
  N   -0.02598249626282     -2.19500775871265      0.02447990723548
  N   0.02598262828554      2.19500724510004     -0.02448185282976
  N   0.04630927539943     -0.03486741661168     -2.06981256469824
  H   0.60115832170701     -0.62145111157730      2.50142530038410
  H   0.19043330894401      0.93628518028254      2.47903850333798
  H   -0.95679318095936     -0.19735140352857      2.46107343038353
  H   -0.19042989742260     -0.93628725070299     -2.47903963131336
  H   -0.60115918347735      0.62144716707678     -2.50142692404552
  H   0.95679374127299      0.19735229918623     -2.46107309510263
  H   -2.73709050443398     -0.24519243426238     -0.95738955937026
  H   -2.77605114421541     -0.61705443495611      0.60643134123646
  H   -2.73578241071537      0.92330482007663      0.14643081800851
  H   2.77605477694141      0.61706625487099     -0.60641471860692
  H   2.73708194019897      0.24518276410756      0.95740046587916
  H   2.73578528952947     -0.92329930593048     -0.14643605590324
  H   0.65315232700043     -2.62683596715304     -0.59856318162463
  H   0.14549598016130     -2.62427462158854      0.93101945203839
  H   -0.92531673286450     -2.57008378472183     -0.26994893717115
  H   -0.65316629862173      2.62684336877966      0.59854036281558
  H   -0.14547624787690      2.62426063844871     -0.93103141247568
  H   0.92530962745608      2.57008909625700      0.26996171382571
