# Supplementary material for: Bridging the Homogeneous-Heterogeneous Divide: Modeling Spin for Reactivity in Single Atom Catalysis
Source: Front Chem. 2019 Apr 16;7:219. doi: 10.3389/fchem.2019.00219 (PMC6476907; doi:10.3389/fchem.2019.00219)
Supplement: Supplementary file 2 [file Data_Sheet_2.ZIP › structures/octahedral_complexes/mn.2.water.6-high.xyz]

19
Coordinates from ORCA-job opt_high
  Mn  0.00000452272266      0.00001239438529      0.00000106838233
  O   0.00005238658599     -0.00000761816410     -2.23393600430809
  O   2.18144638493819      0.00004132305817     -0.00001213917326
  O   -0.00004504349026      2.23529889828186     -0.00001802586611
  O   0.00003609677191      0.00002973471182      2.23393802635009
  O   -2.18143796481831      0.00003680083722      0.00001133280935
  O   -0.00006320399159     -2.23527389064145      0.00001267046043
  H   0.00016094204072      0.76605321134969     -2.82029458665022
  H   -0.00006334819052     -0.76608325641999     -2.82027748099259
  H   2.75784621027031     -0.00030455657075      0.77239458921837
  H   2.75783681550089      0.00019151115392     -0.77241210404180
  H   -0.00017725131012      2.82323379569292      0.76376476736310
  H   0.00009644177204      2.82321987481728     -0.76381484879190
  H   -0.00008664602505      0.76609964322701      2.82027847473825
  H   0.00015296201054     -0.76603243478713      2.82029586953813
  H   -2.75782760640434     -0.00030457926984      0.77241075550001
  H   -2.75783736669035      0.00018556812479     -0.77239561315426
  H   0.00008554226384     -2.82319232248426      0.76380958198073
  H   -0.00017987395654     -2.82320409730245     -0.76375633336255
