# Supplementary material for: Bridging the Homogeneous-Heterogeneous Divide: Modeling Spin for Reactivity in Single Atom Catalysis
Source: Front Chem. 2019 Apr 16;7:219. doi: 10.3389/fchem.2019.00219 (PMC6476907; doi:10.3389/fchem.2019.00219)
Supplement: Supplementary file 2 [file Data_Sheet_2.ZIP › structures/octahedral_complexes/mn.2.ammonia.6-int.xyz]

25
Coordinates from ORCA-job opt
  Mn  -0.00000008876438     -0.00000372889126     -0.00000292312896
  N   -0.05321669678394      0.02989752009416      2.49688717613725
  N   2.13540298748689     -0.02995265532751      0.05133016863420
  N   -2.13540300987038      0.02994596846192     -0.05136453782886
  N   -0.03888453708417     -2.13576656784976      0.00397145781956
  N   0.03888335363024      2.13575732796012     -0.00394530093951
  N   0.05321657600853     -0.02988630790457     -2.49688080671011
  H   0.57465984806092     -0.63250026581477      2.94744788209476
  H   0.19817137015484      0.92925314007232      2.90146986819941
  H   -0.96599397296193     -0.17775127926463      2.89590923173141
  H   -0.19807659765571     -0.92925825171260     -2.90148641366969
  H   -0.57473407747733      0.63245470656218     -2.94742155736943
  H   0.96597111357725      0.17787010976318     -2.89589865988972
  H   -2.49353548681774     -0.24604155183124     -0.96372094331487
  H   -2.56986734170950     -0.61428906312764      0.60639136656858
  H   -2.57475959904143      0.92849295419480      0.13755700979050
  H   2.56986132535185      0.61445085601363     -0.60626452456892
  H   2.49354126026601      0.24580429649963      0.96375403790314
  H   2.57476124644002     -0.92844978694873     -0.13782497932669
  H   0.62635674381176     -2.55793089060681     -0.64068840762688
  H   0.20005610422901     -2.52026239486349      0.91598003423933
  H   -0.93266629755563     -2.56244552567156     -0.23132678877995
  H   -0.62643566298361      2.55791489854216      0.64063878301357
  H   -0.19994586758349      2.52026494139473     -0.91597835934486
  H   0.93263730727193      2.56243155025577      0.23146718636673
