# Supplementary material for: Bridging the Homogeneous-Heterogeneous Divide: Modeling Spin for Reactivity in Single Atom Catalysis
Source: Front Chem. 2019 Apr 16;7:219. doi: 10.3389/fchem.2019.00219 (PMC6476907; doi:10.3389/fchem.2019.00219)
Supplement: Supplementary file 2 [file Data_Sheet_2.ZIP › structures/octahedral_complexes/co.2.ammonia.6-low.xyz]

25
Coordinates from ORCA-job opt_low
  Co  0.00001603860658     -0.00003290509246     -0.00005545354936
  N   -0.06087429421945      0.02900983343129      2.39587967782984
  N   2.05646477585850     -0.02767573561860      0.05679794141464
  N   -2.05638514711343      0.02764042737328     -0.05676776899156
  N   -0.03184718479643     -2.04223481052116      0.01201761739365
  N   0.03178019278936      2.04221630052980     -0.01208241917995
  N   0.06086840031933     -0.02896609547921     -2.39587410352994
  H   0.56322341073525     -0.63430194114483      2.85040990506178
  H   0.19361550954245      0.92665176293437      2.80278287542156
  H   -0.97340018747705     -0.17350586688907      2.79879368348319
  H   -0.19329700278886     -0.92668732951852     -2.80279806846933
  H   -0.56342336475242      0.63413821409016     -2.85043507174609
  H   0.97334817463943      0.17385765162307     -2.79873486026505
  H   -2.42263748905836     -0.28182041075635     -0.95434704311054
  H   -2.48973162024568     -0.57796874728846      0.63687007345239
  H   -2.48010988750939      0.93979182412116      0.09756311118915
  H   2.48987610020813      0.57793226558569     -0.63679550544124
  H   2.42257954074210      0.28181970756194      0.95442690100974
  H   2.48025470150990     -0.93980719821466     -0.09744673152748
  H   0.59309739192514     -2.45880497636401     -0.67478090516282
  H   0.24578285799591     -2.43704498468116      0.90791970025153
  H   -0.94114877294401     -2.45438957447378     -0.18548820747274
  H   -0.59251011293682      2.45871547750153      0.67536262256423
  H   -0.24679194785411      2.43701886382912     -0.90769445751676
  H   0.94124991682394      2.45444824746086      0.18447648689116
