# Supplementary material for: Bridging the Homogeneous-Heterogeneous Divide: Modeling Spin for Reactivity in Single Atom Catalysis
Source: Front Chem. 2019 Apr 16;7:219. doi: 10.3389/fchem.2019.00219 (PMC6476907; doi:10.3389/fchem.2019.00219)
Supplement: Supplementary file 2 [file Data_Sheet_2.ZIP › structures/octahedral_complexes/cr.2.ammonia.6-high.xyz]

25
Coordinates from ORCA-job opt_high
  Cr  -0.00001641433585      0.00000738701735     -0.00000322998350
  N   -0.05597861078546      0.02208145501729      2.62116423985446
  N   2.18743880891084     -0.02676540503648      0.07346537214755
  N   -2.18747816571494      0.02682244193701     -0.07354660078050
  N   -0.03341347733975     -2.18925015793721      0.00101124461641
  N   0.03345707621111      2.18925666178864     -0.00090479554930
  N   0.05595036690346     -0.02209130700791     -2.62119227841509
  H   0.57173738787147     -0.64491479144424      3.06443149364124
  H   0.19856734907769      0.91734071839251      3.03225104837695
  H   -0.96752834381181     -0.18682487477499      3.02172493345114
  H   -0.19834629089468     -0.91750987097238     -3.03210150326355
  H   -0.57198481800968      0.64461090061027     -3.06457864172442
  H   0.96744364623304      0.18694941929814     -3.02180881311976
  H   -2.55262664676889     -0.34248379869727     -0.94934398494153
  H   -2.62505375245412     -0.52903382441014      0.65855915967498
  H   -2.60904880747948      0.94876786069810      0.01535789350513
  H   2.62490549435321      0.52906755605290     -0.65872725624512
  H   2.55266526723117      0.34264427026832      0.94918636823272
  H   2.60904761808369     -0.94869237995768     -0.01545560145582
  H   0.57192975331732     -2.60044509176877     -0.70657091151627
  H   0.27044472189770     -2.59039733381625      0.88593029905469
  H   -0.94848392860962     -2.59967534140032     -0.17152079844298
  H   -0.57200087158784      2.60040834734262      0.70660398475180
  H   -0.27014821323735      2.59054227638777     -0.88584277531915
  H   0.94852085093876      2.59958488241271      0.17191115344995
