# Supplementary material for: Bridging the Homogeneous-Heterogeneous Divide: Modeling Spin for Reactivity in Single Atom Catalysis
Source: Front Chem. 2019 Apr 16;7:219. doi: 10.3389/fchem.2019.00219 (PMC6476907; doi:10.3389/fchem.2019.00219)
Supplement: Supplementary file 2 [file Data_Sheet_2.ZIP › structures/octahedral_complexes/fe.2.water.6-low.xyz]

19
Coordinates from ORCA-job opt_low
  Fe  -0.00003658639360     -0.00001123674528     -0.00000006353867
  O   -0.00001516271164     -0.00000297535920      2.03190580696279
  O   2.00122581839064     -0.00000748284001     -0.00002060627203
  O   -0.00003353021681     -2.03202170569188      0.00000825011868
  O   -0.00004721331370     -0.00001952426620     -2.03190593098189
  O   -2.00129902842441     -0.00001079092544      0.00002059134436
  O   -0.00003734545547      2.03199921692023     -0.00000823696859
  H   0.00014401285306     -0.77164909736739      2.60890671411673
  H   -0.00033318958551      0.77164871637755      2.60889949665928
  H   2.56409592762989      0.00011330512173     -0.78046040796894
  H   2.56411038652556     -0.00011110573512      0.78040947651337
  H   -0.00058027280541     -2.61110744105361     -0.76872814107089
  H   0.00049732859395     -2.61110011725418      0.76875039921927
  H   0.00054181459562     -0.77167107602927     -2.60889953791162
  H   0.00007497048303      0.77162668094728     -2.60890678068536
  H   -2.56418361704011      0.00017380582482     -0.78040921112397
  H   -2.56416896212419     -0.00001180285410      0.78046028934411
  H   -0.00052534382955      2.61107777804214     -0.76875036266245
  H   0.00056999282867      2.61108485288790      0.76872825490582
