# Supplementary material for: Bridging the Homogeneous-Heterogeneous Divide: Modeling Spin for Reactivity in Single Atom Catalysis
Source: Front Chem. 2019 Apr 16;7:219. doi: 10.3389/fchem.2019.00219 (PMC6476907; doi:10.3389/fchem.2019.00219)
Supplement: Supplementary file 2 [file Data_Sheet_2.ZIP › structures/octahedral_complexes/fe.2.pyrroleion.6-high.xyz]

55
Coordinates from ORCA-job opt2
  Fe  -0.00086730117479     -0.03010849104305     -0.00945448053989
  N   0.00164527962264      2.24116193757271     -0.00781358083229
  C   -1.08151045230610      3.05419197168282      0.05144208135366
  C   -0.70426957718768      4.39388089386960      0.03246301324825
  C   0.71306527055914      4.39213889312359     -0.04453690405370
  C   1.08688030759051      3.05153155647687     -0.06587758569015
  H   -2.07339107409580      2.62464350304555      0.10511428184816
  H   -1.36768958684673      5.25432126092688      0.06969245419748
  H   1.37864234199873      5.25097661124054     -0.08026890105102
  H   2.07765742019417      2.61951619752525     -0.12028047234017
  N   2.30841907839689     -0.03332127032627     -0.09750566134854
  C   3.07559787022024     -0.03649987782492     -1.21466554105243
  C   4.43162991583177     -0.03783839792929     -0.89538614238288
  C   4.48996326116913     -0.03512337710033      0.52305277777101
  C   3.16455954225338     -0.03275626949957      0.95268377978114
  H   2.60348697633874     -0.03770186841199     -2.18915824088320
  H   5.26399612731987     -0.03950406530520     -1.59524082056332
  H   5.37665131025523     -0.03583876615247      1.15266084490126
  H   2.77424090918004     -0.03032447967825      1.96247654521749
  N   -0.00342694348415     -2.30215083193719     -0.01100753709694
  C   1.08024164475283     -3.11519315311276     -0.05929044832939
  C   0.70288811800954     -4.45489351657145     -0.04349355051489
  C   -0.71523368354341     -4.45313713062272      0.01828099762739
  C   -1.08917633076651     -3.11250886769807      0.03601295604738
  H   2.07267763269918     -2.68570987631313     -0.10239889113810
  H   1.36678806523447     -5.31518219793467     -0.07501020925856
  H   -1.38130473762911     -5.31179438685865      0.04848621955099
  H   -2.08051402997125     -2.68053432752690      0.07969101743944
  N   -2.31018821637175     -0.02761938190527      0.07856269144520
  C   -3.16634018090385     -0.02135914563859     -0.97159666123047
  C   -4.49173744648786     -0.02036647095097     -0.54194044668144
  C   -4.43338916711429     -0.02693142906449      0.87648549899236
  C   -3.07735483507398     -0.03095655795726      1.19573295902008
  H   -2.77603790787094     -0.01749841850576     -1.98139161494720
  H   -5.37843296213206     -0.01626278102102     -1.17152532442607
  H   -5.26575215825258     -0.02751192340452      1.57634602389664
  H   -2.60522468360287     -0.03614509159448      2.17020307063964
  N   0.09437781505849     -0.02974400507150      2.37087115025329
  C   0.12650136273407     -1.11324761447751      3.18228297356091
  C   0.19126360604459     -0.74072480650878      4.52484940389464
  C   0.20039475001826      0.67780147113433      4.52550114182027
  C   0.13950177938020      1.05242818578674      3.18333766730417
  H   0.10160425313987     -2.10780277216868      2.75409011006223
  H   0.23041405318446     -1.40722077078036      5.38343570267466
  H   0.24566278494732      1.34300610385307      5.38479324556734
  H   0.12679596188507      2.04765199359140      2.75617638453099
  N   -0.09613407012661     -0.02609193550025     -2.38978215170146
  C   -0.13575724694671      1.05733356659639     -3.20087309355401
  C   -0.19850578404406      0.68472672864481     -4.54351271751681
  C   -0.19638043632156     -0.73382727017844     -4.54467339164795
  C   -0.13356598622848     -1.10838080899106     -3.20257651715679
  H   -0.11811507164072      2.05194523377511     -2.77244327976655
  H   -0.24035971319116      1.35123342517418     -5.40196960171760
  H   -0.23886093521011     -1.39903237723947     -5.40410018823002
  H   -0.11361191949372     -2.10358082121451     -2.77564103699418
