# Supplementary material for: Bridging the Homogeneous-Heterogeneous Divide: Modeling Spin for Reactivity in Single Atom Catalysis
Source: Front Chem. 2019 Apr 16;7:219. doi: 10.3389/fchem.2019.00219 (PMC6476907; doi:10.3389/fchem.2019.00219)
Supplement: Supplementary file 2 [file Data_Sheet_2.ZIP › structures/octahedral_complexes/ni.3.ammonia.6-high.xyz]

25
Coordinates from ORCA-job opt_high
  Ni  -0.00000024494051      0.00002353564619     -0.00000176746281
  N   -0.03295339739289      0.04464914120852      2.14227794266065
  N   2.14044851988011     -0.03128255224774      0.07399139757102
  N   -2.14045009335517      0.03126732959982     -0.07398198643491
  N   -0.02080492406678     -2.14296772096147      0.00838602779487
  N   0.02088610456078      2.14301524184034     -0.00839676470252
  N   0.03287772859621     -0.04464171774975     -2.14228180409223
  H   0.59291921640122     -0.63599791530484      2.57577897681644
  H   0.24228753694679      0.94638384404399      2.53499794389097
  H   -0.95183028818299     -0.14572137074838      2.54669828464718
  H   -0.24241747039599     -0.94639024269610     -2.53493796336156
  H   -0.59305238027649      0.63597098300216     -2.57575300150728
  H   0.95171458522743      0.14570770531820     -2.54679451622276
  H   -2.52292605421694     -0.24396948231357     -0.97995375301139
  H   -2.57751953987078     -0.60222584766558      0.59856767045302
  H   -2.55081795750488      0.94573849220272      0.12116137873924
  H   2.57757767444811      0.60217914063895     -0.59854575214003
  H   2.52292177139565      0.24390412127127      0.97997899687009
  H   2.55075783179844     -0.94578416184218     -0.12114710040369
  H   0.64781849613037     -2.55612106238314     -0.64391992932495
  H   0.20379282722670     -2.55765867945260      0.91442435526938
  H   -0.92322680377827     -2.54613895613432     -0.24990183915693
  H   -0.64757925906281      2.55623408164046      0.64402441538279
  H   -0.20381410946745      2.55771902957305     -0.91440197063026
  H   0.92339022990012      2.54610706351401      0.24973075835569
