# Supplementary material for: Bridging the Homogeneous-Heterogeneous Divide: Modeling Spin for Reactivity in Single Atom Catalysis
Source: Front Chem. 2019 Apr 16;7:219. doi: 10.3389/fchem.2019.00219 (PMC6476907; doi:10.3389/fchem.2019.00219)
Supplement: Supplementary file 2 [file Data_Sheet_2.ZIP › structures/octahedral_complexes/fe.3.water.6-high.xyz]

19
Coordinates from ORCA-job opt_high
  Fe  -0.00001816584796      0.00005129894552     -0.00007211809915
  O   0.00025480463495      0.00001522668697      2.05338430387685
  O   2.03286156235100     -0.00002276340744      0.00018533824193
  O   -0.00003027089389     -2.06663436715298      0.00001976145153
  O   -0.00017359777381      0.00000874565746     -2.05354648859602
  O   -2.03280489633966     -0.00002319028598     -0.00018544922648
  O   -0.00007814977192      2.06669341809706      0.00005730528629
  H   0.00024354357021     -0.77309579509671      2.64526475402080
  H   0.00028150490280      0.77302374222656      2.64542295802704
  H   2.61189813419746      0.00008826778059     -0.78074940719612
  H   2.61176767429590     -0.00007892374077      0.78125928683288
  H   0.00004112352323     -2.66066994506484     -0.76929676868337
  H   -0.00015236895064     -2.66057729937722      0.76941866809139
  H   -0.00005897526027     -0.77312048158995     -2.64545375442644
  H   -0.00024838718292      0.77303037498787     -2.64557754106297
  H   -2.61184385183781     -0.00013011129474     -0.78117067895581
  H   -2.61173352257233      0.00007983550920      0.78085581922217
  H   -0.00018919833038      2.66073574050394     -0.76925473565279
  H   -0.00001696271394      2.66062622661546      0.76943874684827
