# Supplementary material for: Bridging the Homogeneous-Heterogeneous Divide: Modeling Spin for Reactivity in Single Atom Catalysis
Source: Front Chem. 2019 Apr 16;7:219. doi: 10.3389/fchem.2019.00219 (PMC6476907; doi:10.3389/fchem.2019.00219)
Supplement: Supplementary file 2 [file Data_Sheet_2.ZIP › structures/octahedral_complexes/cr.2.ammonia.6-low.xyz]

25
Coordinates from ORCA-job opt_low
  Cr  0.00006160432333     -0.00004273780954      0.00008229550960
  N   -0.05193157140651     -0.04026349628162      2.19008148161960
  N   2.19147655334290     -0.02431773488849     -0.02026038825247
  N   -2.19135326061876      0.02427101911181      0.02016270979528
  N   0.04226379939937     -2.19003352742564      0.03164595739319
  N   -0.04219524919107      2.18994688859147     -0.03158058679871
  N   0.05184351796381      0.04032089154459     -2.18991623961321
  H   0.38837284377213     -0.84624769033327      2.63021870371592
  H   0.41909885563334      0.75970223269819      2.61079999311501
  H   -0.98931444646730     -0.00471792516299      2.58531003272808
  H   -0.41941344889536     -0.75950921579603     -2.61064998927931
  H   -0.38852861848452      0.84640801381700     -2.62982169131468
  H   0.98913074477058      0.00478640068463     -2.58537221999216
  H   -2.59906597229545     -0.43567747958162     -0.79287034015158
  H   -2.63142830458198     -0.43857560785707      0.81347784778426
  H   -2.59972415272413      0.95646337931203      0.00111865723821
  H   2.63130106545856      0.43843768648909     -0.81377476588708
  H   2.59940291235554      0.43579067910221      0.79256455634902
  H   2.59990073887515     -0.95648493951581     -0.00125352381032
  H   0.85810654821768     -2.62566572469518     -0.39478540106116
  H   -0.01452516315284     -2.59595889027441      0.96340114190500
  H   -0.74649318171681     -2.60541143226457     -0.46255937517210
  H   -0.85821682945034      2.62556462567998      0.39452915340502
  H   0.01485316565897      2.59578145738366     -0.96336642704523
  H   0.74637784921373      2.60543312747159      0.46281841781979
