# Supplementary material for: Bridging the Homogeneous-Heterogeneous Divide: Modeling Spin for Reactivity in Single Atom Catalysis
Source: Front Chem. 2019 Apr 16;7:219. doi: 10.3389/fchem.2019.00219 (PMC6476907; doi:10.3389/fchem.2019.00219)
Supplement: Supplementary file 2 [file Data_Sheet_2.ZIP › structures/octahedral_complexes/zn.3.water.6-high.xyz]

19
Coordinates from ORCA-job opt_high
  Zn  0.00004275006309     -0.00002697851294     -0.00012807456355
  O   -0.00022099574851     -0.00014609553230      2.12498631899176
  O   1.97311333565274      0.00034243558788     -0.00012723792856
  O   -0.00006792517818     -2.04395293111688      0.00002163004833
  O   -0.00004750548310      0.00009232526868     -2.12524310017206
  O   -1.97317934378679     -0.00029170463075      0.00008003095946
  O   0.00030777871007      2.04398920955287      0.00006257331770
  H   -0.00020542275359     -0.76718311993658      2.72030503785222
  H   -0.00019566197635      0.76690627529661      2.72033845654201
  H   2.49891619619544      0.00030512598243     -0.82229618763826
  H   2.49869180723007      0.00024919528402      0.82210805877383
  H   0.00001672883315     -2.60845929718654     -0.79200645801328
  H   -0.00002050576488     -2.60814255217377      0.79226932136256
  H   -0.00001818575693     -0.76693290253096     -2.72054757865798
  H   -0.00006074048375      0.76709943669258     -2.72057857662391
  H   -2.49894954974090     -0.00032611962842     -0.82216204805649
  H   -2.49890619855201     -0.00024879555795      0.82254834326476
  H   0.00033556525170      2.60852990903080     -0.79199600620264
  H   0.00044787328875      2.60819658411121      0.79236549674409
