# Supplementary material for: Bridging the Homogeneous-Heterogeneous Divide: Modeling Spin for Reactivity in Single Atom Catalysis
Source: Front Chem. 2019 Apr 16;7:219. doi: 10.3389/fchem.2019.00219 (PMC6476907; doi:10.3389/fchem.2019.00219)
Supplement: Supplementary file 2 [file Data_Sheet_2.ZIP › structures/octahedral_complexes/mn.3.ammonia.6-high.xyz]

25
Coordinates from ORCA-job opt_high
  Mn  0.00000967224939      0.00005560827979      0.00000126476636
  N   -0.05159727557026      0.02077420103421      2.36717605024998
  N   2.09738330187001     -0.02667671358046      0.07135699002966
  N   -2.09736760011679      0.02660815501697     -0.07133747749434
  N   -0.03388478440796     -2.09711612292258      0.00702053198129
  N   0.03387559915243      2.09721972352933     -0.00705284510399
  N   0.05160581529720     -0.02072387092697     -2.36715714152594
  H   0.58238590160790     -0.63985820774522      2.82092698223324
  H   0.19482510644540      0.91399898882307      2.79797229940357
  H   -0.95691622003884     -0.19780315714327      2.78727859200288
  H   -0.19464671495566     -0.91402843323762     -2.79789526767505
  H   -0.58251337178078      0.63974860334334     -2.82094719458659
  H   0.95688064678343      0.19799514313328     -2.78727775458237
  H   -2.46895029996184     -0.34085898690245     -0.95065451663498
  H   -2.53669347688172     -0.53124461930147      0.66483282943498
  H   -2.51954406772848      0.95322003084078      0.02179918105810
  H   2.53683306811389      0.53094584879460     -0.66490970549438
  H   2.46902699594140      0.34083042515526      0.95062874044539
  H   2.51937459936782     -0.95339637478521     -0.02161628861256
  H   0.57756514790058     -2.51445115689109     -0.69870872864048
  H   0.26102665251768     -2.50262506075066      0.89849298899762
  H   -0.95231028611187     -2.50825104227367     -0.17460763887263
  H   -0.57735014833271      2.51455757768409      0.69886423251189
  H   -0.26136145874513      2.50268846881181     -0.89843414608952
  H   0.95234319738490      2.50839097201417      0.17424802219787
