# Supplementary material for: Bridging the Homogeneous-Heterogeneous Divide: Modeling Spin for Reactivity in Single Atom Catalysis
Source: Front Chem. 2019 Apr 16;7:219. doi: 10.3389/fchem.2019.00219 (PMC6476907; doi:10.3389/fchem.2019.00219)
Supplement: Supplementary file 2 [file Data_Sheet_2.ZIP › structures/octahedral_complexes/fe.3.ammonia.6-low.xyz]

25
Coordinates from ORCA-job opt_low
  Fe  0.00006224705115     -0.00000328363826      0.00000447658870
  N   -0.05583639907218      0.01825356447064      2.04724803306247
  N   2.04702518515077     -0.03454381892622      0.03606312377453
  N   -2.04696141487036      0.03407220770451     -0.03690249430424
  N   -0.01552382379001     -2.04707062612938      0.03643747538867
  N   0.01524721859625      2.04725490556433     -0.03557911033683
  N   0.05608662129576     -0.01795110552140     -2.04724498873639
  H   0.57679610522372     -0.64604077915804      2.49794633349741
  H   0.19408507846918      0.92030796720298      2.45940846289451
  H   -0.97168841436868     -0.19027177728619      2.44972230240231
  H   -0.19382295034999     -0.91984479164643     -2.45974183845343
  H   -0.57637592420523      0.64658023070182     -2.49783856309808
  H   0.97203274410471      0.19065977258110     -2.44949303138349
  H   -2.44909743830207     -0.21300249517342     -0.94424339239734
  H   -2.49355920471053     -0.61069076875646      0.61842098974485
  H   -2.46387728423121      0.94231873382249      0.17662977448765
  H   2.49328396588859      0.61007287555003     -0.61964634699627
  H   2.45010549719981      0.21222586348951      0.94304388768742
  H   2.46338879562932     -0.94290816456275     -0.17810026460691
  H   0.65479298891573     -2.48966157479317     -0.59560405343187
  H   0.18812383739410     -2.45760298147822      0.94983114496814
  H   -0.91433320978106     -2.46026899334619     -0.22339041145121
  H   -0.65519494312484      2.48903533613866      0.59692984009261
  H   -0.18864308914452      2.45852085142592     -0.94857661542049
  H   0.91388381103159      2.46055885176413      0.22467526602728
