# Supplementary material for: Bridging the Homogeneous-Heterogeneous Divide: Modeling Spin for Reactivity in Single Atom Catalysis
Source: Front Chem. 2019 Apr 16;7:219. doi: 10.3389/fchem.2019.00219 (PMC6476907; doi:10.3389/fchem.2019.00219)
Supplement: Supplementary file 2 [file Data_Sheet_2.ZIP › structures/octahedral_complexes/fe.2.ammonia.6-high.xyz]

25
Coordinates from ORCA-job opt_high
  Fe  -0.00002743107729      0.00003426870588     -0.00002271445180
  N   -0.01295915437103      0.00228251111487      2.27347831985597
  N   2.27511591880016     -0.01925166539161      0.10236959040517
  N   -2.27516276618512      0.01915495670978     -0.10270936555642
  N   -0.02320862343857     -2.29323674864458     -0.01246285420803
  N   0.02327631459908      2.29330429871092      0.01281248376948
  N   0.01289197273578     -0.00220399542387     -2.27352498463946
  H   0.61077852381658     -0.67747726555522      2.70301292823116
  H   0.24684893734633      0.89416290902831      2.68890454135150
  H   -0.92986608454089     -0.20579140506059      2.66244169044708
  H   -0.24692662553302     -0.89408143089399     -2.68894702899231
  H   -0.61084177658229      0.67755609070336     -2.70306046913363
  H   0.92980096615780      0.20585977706747     -2.66249116229485
  H   -2.66428393123006     -0.46433566607526     -0.90940972600461
  H   -2.71644440474298     -0.42365033496642      0.70012902329824
  H   -2.67818572471657      0.95256908337399     -0.14010336582114
  H   2.71622777939107      0.42339414570213     -0.70065546442842
  H   2.66455547510894      0.46424105791974      0.90890926554068
  H   2.67800681971294     -0.95273247713845      0.13967187616497
  H   0.62048227633772     -2.72209720762537     -0.67364469576901
  H   0.21097713677287     -2.71082455392518      0.88547045152179
  H   -0.93258267378464     -2.68762851723750     -0.24277334114779
  H   -0.62018831693468      2.72197455834977      0.67434177903689
  H   -0.21102803629310      2.71129899063053     -0.88488894811175
  H   0.93274342865098      2.68747861992129      0.24315217093631
