# Supplementary material for: Bridging the Homogeneous-Heterogeneous Divide: Modeling Spin for Reactivity in Single Atom Catalysis
Source: Front Chem. 2019 Apr 16;7:219. doi: 10.3389/fchem.2019.00219 (PMC6476907; doi:10.3389/fchem.2019.00219)
Supplement: Supplementary file 2 [file Data_Sheet_2.ZIP › structures/octahedral_complexes/co.3.ammonia.6-int.xyz]

25
Coordinates from ORCA-job opt
  Co  0.00000029563656      0.00000007551638      0.00000022318869
  N   -0.03830111443855      0.03599936329939      1.98639932336348
  N   2.15129779365947     -0.01484969397411      0.05772531146957
  N   -2.15129795735276      0.01484786698490     -0.05772748234840
  N   -0.03262503637760     -2.15363636067471      0.03165576129657
  N   0.03262550405335      2.15363701813488     -0.03165423576568
  N   0.03830144744342     -0.03599816481703     -1.98639872278210
  H   0.61512289229672     -0.62461585994945      2.41128056554742
  H   0.20522253655297      0.94708360462219      2.37967778816789
  H   -0.95174400400205     -0.19321613024846      2.38248801185649
  H   -0.20521588663951     -0.94708389304918     -2.37967768110230
  H   -0.61512729256893      0.62461316858681     -2.41127896973925
  H   0.95174264146861      0.19322457039559     -2.38248739518883
  H   -2.55911929613813     -0.20825974217890     -0.96754686956021
  H   -2.59315801653481     -0.64776317617219      0.58279487952719
  H   -2.56343916382455      0.91753095517428      0.18719699885021
  H   2.59315660591614      0.64778015800409     -0.58277848184932
  H   2.55912171302640      0.20823035936089      0.96755029021570
  H   2.56343756991129     -0.91752591327984     -0.18722686057726
  H   0.66596617735694     -2.59363498558876     -0.57081011246503
  H   0.12155296827068     -2.58002774568676      0.94710314924717
  H   -0.92177597166218     -2.54895544994425     -0.28156267772482
  H   -0.66597649006134      2.59363330555353      0.57080090876056
  H   -0.12153847473169      2.58002968082150     -0.94710343000958
  H   0.92177055873956      2.54895698910919      0.28157970762190
