# Supplementary material for: Bridging the Homogeneous-Heterogeneous Divide: Modeling Spin for Reactivity in Single Atom Catalysis
Source: Front Chem. 2019 Apr 16;7:219. doi: 10.3389/fchem.2019.00219 (PMC6476907; doi:10.3389/fchem.2019.00219)
Supplement: Supplementary file 2 [file Data_Sheet_2.ZIP › structures/octahedral_complexes/mn.3.ammonia.6-low.xyz]

25
Coordinates from ORCA-job opt_low
  Mn  0.00007727786061     -0.00017161999836     -0.00013221860217
  N   -0.00572786446327      0.06618952908901      2.08512597654679
  N   2.08015979284279     -0.06010287174390      0.10080424680604
  N   -2.08000649447813      0.06037526437252     -0.10061358651087
  N   0.00186310041275     -2.08967104639769     -0.01241898531266
  N   -0.00195255563703      2.08932237428325      0.01229840309955
  N   0.00579083477729     -0.06638246610926     -2.08540033637088
  H   0.61543219518591     -0.60795928432827      2.53701795713192
  H   0.26681382483056      0.96809539450933      2.48160585810777
  H   -0.92039911933005     -0.11524351209029      2.50723009729148
  H   -0.26689537155321     -0.96818173340648     -2.48198320884623
  H   -0.61534506241573      0.60789722391922     -2.53713094748487
  H   0.92041926903480      0.11504351132791     -2.50756437437251
  H   -2.47698814405621     -0.21959089969368     -0.99966958433460
  H   -2.53303845818271     -0.56680784323304      0.57047380303443
  H   -2.50299771557237      0.97021813173792      0.09319180511319
  H   2.53309656182454      0.56738377496972     -0.57006032702896
  H   2.47652386977586      0.22030613477898      1.00001135982218
  H   2.50383425999354     -0.96967176607223     -0.09262876293799
  H   0.66608643268444     -2.50159510978477     -0.67139726213730
  H   0.24014682820121     -2.52311216163565      0.88258828545005
  H   -0.89282351309263     -2.51515562948452     -0.26673130289596
  H   -0.66632026380923      2.50099172697530      0.67132775142114
  H   -0.24037147447300      2.52282337888889     -0.88264888396511
  H   0.89262178963925      2.51499949912609      0.26670423697557
