# Supplementary material for: Bridging the Homogeneous-Heterogeneous Divide: Modeling Spin for Reactivity in Single Atom Catalysis
Source: Front Chem. 2019 Apr 16;7:219. doi: 10.3389/fchem.2019.00219 (PMC6476907; doi:10.3389/fchem.2019.00219)
Supplement: Supplementary file 2 [file Data_Sheet_2.ZIP › structures/octahedral_complexes/cu.3.ammonia.6-low.xyz]

25
Coordinates from ORCA-job opt_low
  Cu  0.00009967329132      0.00007426046444      0.00008601053337
  N   -0.06146273678094      0.00655700367076      2.59206717880527
  N   1.95432381090480     -0.03547805209328      0.08348738907037
  N   -1.95415596241915      0.03557974988048     -0.08354128680693
  N   -0.03688151235957     -1.95501435746362      0.00635367341358
  N   0.03677024424990      1.95519708845558     -0.00627930591713
  N   0.06157793228598     -0.00669008348678     -2.59200686011713
  H   0.58757454554298     -0.62740726561544      3.06159471102283
  H   0.14949861908690      0.90377303432892      3.03219520644820
  H   -0.95721793037764     -0.24154858013521      3.01525266094939
  H   -0.14940273285319     -0.90403223211501     -3.03191387590579
  H   -0.58761904489695      0.62707914371678     -3.06157876691649
  H   0.95725485928329      0.24137754234651     -3.01536827467919
  H   -2.28098397972812     -0.39974384222526     -0.94987735720669
  H   -2.36768028659177     -0.46407582691142      0.70750373122685
  H   -2.35843576256404      0.97399113866439     -0.06685715656534
  H   2.36790150830199      0.46412641269907     -0.70755447648115
  H   2.28131752660549      0.39966526994098      0.94983266891217
  H   2.35838612897618     -0.97397720510814      0.06661626102718
  H   0.51723743150550     -2.33603861248303     -0.76446544216308
  H   0.33755805550115     -2.31713952135887      0.88684913954476
  H   -0.97110707135278     -2.35689562426006     -0.09376734033419
  H   -0.51746079292358      2.33614929019529      0.76449039406323
  H   -0.33792916174293      2.31703487809309     -0.88678615777325
  H   0.97083663905517      2.35743639079984      0.09366727584914
