# Supplementary material for: Bridging the Homogeneous-Heterogeneous Divide: Modeling Spin for Reactivity in Single Atom Catalysis
Source: Front Chem. 2019 Apr 16;7:219. doi: 10.3389/fchem.2019.00219 (PMC6476907; doi:10.3389/fchem.2019.00219)
Supplement: Supplementary file 2 [file Data_Sheet_2.ZIP › structures/octahedral_complexes/fe.3.water.6-int.xyz]

19
Coordinates from ORCA-job opt2
  Fe  -0.00016993318460      0.00046249275592     -0.00005437880279
  O   0.00107108999410      0.00023999806694      1.89464300419651
  O   2.08050771856500     -0.00048478568609     -0.00066244192584
  O   0.00030439073724     -1.99104636325645     -0.00994603816013
  O   -0.00171777267229      0.00020343679078     -1.89396327159036
  O   -2.08094019031112     -0.00007702955658      0.00142233925391
  O   0.00050270647007      1.99145095383633     -0.00085691166559
  H   0.00062166756328     -0.79841849928170      2.45368853217899
  H   -0.00003959741023      0.79902555933532      2.45358529121430
  H   2.66281671484097     -0.00123099438434     -0.77939612703015
  H   2.66348624094938      0.00025897912626      0.77756270955531
  H   0.79254759048703     -2.55536340864717      0.00231819098825
  H   -0.79224205658433     -2.55485848964156      0.00574982540850
  H   -0.00077146877645     -0.80026646120423     -2.45053724445031
  H   -0.00052182971932      0.79815450889832     -2.45408224631979
  H   -2.66296164209198     -0.00228320203857     -0.77752746351775
  H   -2.66419565155681      0.00237329346374      0.77943387710921
  H   -0.79138962171951      2.55642142026645     -0.00175974729126
  H   0.79309164441955      2.55543859115663      0.00038210084900
