# Supplementary material for: Bridging the Homogeneous-Heterogeneous Divide: Modeling Spin for Reactivity in Single Atom Catalysis
Source: Front Chem. 2019 Apr 16;7:219. doi: 10.3389/fchem.2019.00219 (PMC6476907; doi:10.3389/fchem.2019.00219)
Supplement: Supplementary file 2 [file Data_Sheet_2.ZIP › structures/octahedral_complexes/v.2.water.6-high.xyz]

19
Coordinates from ORCA-job opt_high
  V   -0.00010561588594     -0.00001357384940     -0.00000127748148
  O   -0.00015806220733     -0.00001757414791      2.17178850557237
  O   2.14290035659993      0.00009126138183      0.00004347061050
  O   0.00024984900023     -2.17294011547901     -0.00000335203397
  O   -0.00023308701175     -0.00002876698322     -2.17179101155523
  O   -2.14311529179122     -0.00003325256399     -0.00005691439196
  O   0.00036943135333      2.17291515631816      0.00000940545937
  H   -0.00016443879246     -0.76730527343889      2.75570682870017
  H   -0.00015334238074      0.76729823730708      2.75570080203587
  H   2.71673271555023      0.00009893565777     -0.77351358639179
  H   2.71673353605141      0.00010688397065      0.77360735716103
  H   0.00031104512121     -2.75859150938383     -0.76484262554617
  H   0.00024803842933     -2.75857813501177      0.76485785466282
  H   -0.00025860331061     -0.76734522937611     -2.75571345110803
  H   -0.00024772995328      0.76727925637238     -2.75570737284743
  H   -2.71695054172066     -0.00002450056267     -0.77361579954449
  H   -2.71695551893634     -0.00003336826688      0.77351641955025
  H   0.00038470875032      2.75856478576221     -0.76482750482013
  H   0.00041255113434      2.75855678229360      0.76484225196831
