# Supplementary material for: Bridging the Homogeneous-Heterogeneous Divide: Modeling Spin for Reactivity in Single Atom Catalysis
Source: Front Chem. 2019 Apr 16;7:219. doi: 10.3389/fchem.2019.00219 (PMC6476907; doi:10.3389/fchem.2019.00219)
Supplement: Supplementary file 2 [file Data_Sheet_2.ZIP › structures/octahedral_complexes/co.3.ammonia.6-high.xyz]

25
Coordinates from ORCA-job opt_high
  Co  -0.00000614664953      0.00002101744292      0.00001859650967
  N   -0.00776110404704      0.00571037082567      2.16159444275562
  N   2.16236749012084     -0.02140071490902      0.10398916438513
  N   -2.16237800387996      0.02145264103734     -0.10400868188192
  N   -0.02910517665666     -2.17469172093789     -0.00486552206239
  N   0.02916755072370      2.17473293199349      0.00487480577692
  N   0.00770070703732     -0.00576866498254     -2.16155718624260
  H   0.63285979633523     -0.66704447321850      2.58745139733405
  H   0.24501525590700      0.90539423883783      2.57502379061680
  H   -0.92064170908079     -0.21603693408024      2.56435078630829
  H   -0.24505928306179     -0.90551623051211     -2.57486711349445
  H   -0.63299336350652      0.66688725487608     -2.58745987601236
  H   0.92055328776086      0.21595917975255     -2.56438694346350
  H   -2.54992655945998     -0.43765032286404     -0.93079463623415
  H   -2.60969060247665     -0.45050702042207      0.68453303102262
  H   -2.56806778607741      0.95910740951011     -0.11302195697530
  H   2.60962570831823      0.45059769123353     -0.68456251139395
  H   2.54995786131468      0.43768251769954      0.93076498245518
  H   2.56807503065594     -0.95904981482263      0.11293202837295
  H   0.61925778138428     -2.59990757758885     -0.67000985145537
  H   0.20814651210336     -2.59757912217966      0.89452213905108
  H   -0.93946675459866     -2.57692297756568     -0.23615748687846
  H   -0.61917144458689      2.60001665500708      0.66999341300908
  H   -0.20801705869196      2.59761634072585     -0.89453100004833
  H   0.93955801111241      2.57689732514123      0.23617418854540
