# Supplementary material for: Bridging the Homogeneous-Heterogeneous Divide: Modeling Spin for Reactivity in Single Atom Catalysis
Source: Front Chem. 2019 Apr 16;7:219. doi: 10.3389/fchem.2019.00219 (PMC6476907; doi:10.3389/fchem.2019.00219)
Supplement: Supplementary file 2 [file Data_Sheet_2.ZIP › structures/octahedral_complexes/cr.3.water.6-high.xyz]

19
Coordinates from ORCA-job opt_high
  Cr  -0.00001191790171     -0.00000590791627     -0.00001691046527
  O   -0.00007061444475      0.00001960694764      2.01336176518800
  O   1.99488564957575     -0.00000907814281     -0.00002284325974
  O   0.00013888123252     -2.01823755696998      0.00003455572076
  O   -0.00007514156490      0.00000138935240     -2.01338735052813
  O   -1.99489114772366     -0.00001692921488     -0.00002441843345
  O   0.00000668782768      2.01823921824986      0.00000999565846
  H   -0.00009309847563     -0.77507511762403      2.60164740232651
  H   -0.00004988584049      0.77512176637618      2.60164289244894
  H   2.56856469743220      0.00001314348945     -0.78415135964307
  H   2.56863161785582     -0.00000187899220      0.78402448431914
  H   0.00015261121741     -2.60836224267290     -0.77174143499730
  H   0.00015231473434     -2.60824633736465      0.77192542456003
  H   -0.00001813992356     -0.77509255918737     -2.60166290686881
  H   -0.00012890903722      0.77509281473023     -2.60167078482753
  H   -2.56856825843516     -0.00003172800812     -0.78414276925756
  H   -2.56863981398647     -0.00001011043756      0.78405373927194
  H   0.00000695026546      2.60834857635150     -0.77176952404163
  H   0.00000751719236      2.60825293103352      0.77189004282869
