# Supplementary material for: Bridging the Homogeneous-Heterogeneous Divide: Modeling Spin for Reactivity in Single Atom Catalysis
Source: Front Chem. 2019 Apr 16;7:219. doi: 10.3389/fchem.2019.00219 (PMC6476907; doi:10.3389/fchem.2019.00219)
Supplement: Supplementary file 2 [file Data_Sheet_2.ZIP › structures/octahedral_complexes/cr.3.ammonia.6-low.xyz]

25
Coordinates from ORCA-job opt_low
  Cr  0.00001698214106      0.00000750136722      0.00001458420084
  N   -0.04334124300478      0.03507664609916      2.12799742199376
  N   2.12898919295371     -0.02008685041934      0.05939078083232
  N   -2.12895459442666      0.02008633601070     -0.05940491749135
  N   -0.03214590156486     -2.12868883498422      0.02014006333624
  N   0.03217467399755      2.12870380339747     -0.02013921165749
  N   0.04330459163926     -0.03507879495166     -2.12796753072114
  H   0.59004206834933     -0.63178387494131      2.57531499773890
  H   0.21347390061439      0.93401570590506      2.54275678946241
  H   -0.95458880646185     -0.17436912668165      2.54216948390799
  H   -0.21363737428651     -0.93399831111160     -2.54269259843515
  H   -0.59005629167904      0.63182867040721     -2.57525116772807
  H   0.95454044578837      0.17427030808899     -2.54221005436258
  H   -2.53150698604708     -0.23696669974892     -0.96377429884690
  H   -2.57537864987148     -0.62193799595758      0.59969327369430
  H   -2.55618609550188      0.92524057211920      0.15010029766597
  H   2.57540138281549      0.62220452033405     -0.59945192252397
  H   2.53156271493435      0.23658646628499      0.96385792977912
  H   2.55621060515643     -0.92515276764211     -0.15050917879690
  H   0.63923065116576     -2.56790270988525     -0.61413764672002
  H   0.17159660243554     -2.55369531785938      0.92772612655423
  H   -0.92922529154232     -2.54051181815038     -0.24739976710816
  H   -0.63925778127202      2.56792768276454      0.61406885884552
  H   -0.17149267533133      2.55368793918117     -0.92775333949036
  H   0.92922787899855      2.54053695037363      0.24746102587048
