# Supplementary material for: Bridging the Homogeneous-Heterogeneous Divide: Modeling Spin for Reactivity in Single Atom Catalysis
Source: Front Chem. 2019 Apr 16;7:219. doi: 10.3389/fchem.2019.00219 (PMC6476907; doi:10.3389/fchem.2019.00219)
Supplement: Supplementary file 2 [file Data_Sheet_2.ZIP › structures/octahedral_complexes/fe.2.ammonia.6-low.xyz]

25
Coordinates from ORCA-job opt_low
  Fe  -0.00030344238161     -0.00005658364524      0.00014948951799
  N   -0.04491787342508      0.03349742427850      2.08377088279524
  N   2.08328446497125     -0.02256669380729      0.05599778492288
  N   -2.08389854778353      0.02268346449424     -0.05590129318967
  N   -0.03345754404532     -2.08416694996958      0.02348128511776
  N   0.03271684386608      2.08404861730053     -0.02367593070332
  N   0.04575836416877     -0.03362709830556     -2.08343413039069
  H   0.59668116321180     -0.62494294148454      2.52196319426079
  H   0.20155918278332      0.93348975045542      2.49170498482269
  H   -0.95084276308136     -0.18701667122659      2.49304843433936
  H   -0.19991034813885     -0.93362605506898     -2.49183587379841
  H   -0.59480501115197      0.62511885879635     -2.52264242454528
  H   0.95243858694456      0.18675692513360     -2.49122455563916
  H   -2.47853215204986     -0.23210479908435     -0.95942895633649
  H   -2.52419348379879     -0.61943527313236      0.60057552630918
  H   -2.50408146335306      0.92591404417923      0.15492103470779
  H   2.52328040155998      0.61941427952311     -0.60084808086821
  H   2.47804542167569      0.23274795412060      0.95932991152104
  H   2.50365795962474     -0.92577271264668     -0.15457416319283
  H   0.63514740593130     -2.51613542761586     -0.61180733934338
  H   0.17365164607441     -2.50105638849896      0.92905436103313
  H   -0.92923138424833     -2.49055157119607     -0.24021146728602
  H   -0.63598299292944      2.51623589884902      0.61134800244001
  H   -0.17450666223911      2.50041828995947     -0.92947787506611
  H   0.92844222781441      2.49073365859196      0.23971719857173
