# Supplementary material for: Bridging the Homogeneous-Heterogeneous Divide: Modeling Spin for Reactivity in Single Atom Catalysis
Source: Front Chem. 2019 Apr 16;7:219. doi: 10.3389/fchem.2019.00219 (PMC6476907; doi:10.3389/fchem.2019.00219)
Supplement: Supplementary file 2 [file Data_Sheet_2.ZIP › structures/octahedral_complexes/mn.2.ammonia.6-low.xyz]

25
Coordinates from ORCA-job opt_low
  Mn  0.00001875450023     -0.00013933759948      0.00001939813819
  N   -0.02648407630594      0.04923586479858      2.15613101960875
  N   2.15391155061844     -0.05282541414015      0.07983180851411
  N   -2.15386337768112      0.05272313653898     -0.07996416181205
  N   -0.02628450028168     -2.16079450386367      0.00810100608270
  N   0.02621847271896      2.16051194490085     -0.00796196075607
  N   0.02653016791906     -0.04908969215092     -2.15610267804034
  H   0.65912914695929     -0.56099706913977      2.59685457194531
  H   0.15592721090947      0.96865145488878      2.55315123905746
  H   -0.91513218459922     -0.22925537568037      2.56806798054616
  H   -0.15538166617416     -0.96839668726203     -2.55356547819495
  H   -0.65937878873408      0.56103912422685     -2.59653656977457
  H   0.91500744525908      0.23016651288134     -2.56790743411568
  H   -2.54903818992450     -0.21101832040053     -0.98057362360428
  H   -2.59546437663234     -0.58200747415511      0.58300637266845
  H   -2.56862222302923      0.95936406117287      0.12565254519754
  H   2.59526444839889      0.58176843187505     -0.58344820399600
  H   2.54921985233671      0.21135271319530      0.98025181627334
  H   2.56879806781114     -0.95944609422692     -0.12558128830597
  H   0.64898300030838     -2.57406842131530     -0.63171905644728
  H   0.18584933432998     -2.58499584007091      0.90909614548630
  H   -0.91671373007509     -2.57358813897991     -0.26316988534155
  H   -0.64951776132248      2.57364606446196      0.63147231360128
  H   -0.18540193302538      2.58478157105744     -0.90905156104381
  H   0.91642535571560      2.57338148898707      0.26394568431296
