# Supplementary material for: Bridging the Homogeneous-Heterogeneous Divide: Modeling Spin for Reactivity in Single Atom Catalysis
Source: Front Chem. 2019 Apr 16;7:219. doi: 10.3389/fchem.2019.00219 (PMC6476907; doi:10.3389/fchem.2019.00219)
Supplement: Supplementary file 2 [file Data_Sheet_2.ZIP › structures/octahedral_complexes/mn.3.water.6-high.xyz]

19
Coordinates from ORCA-job opt_high
  Mn  0.00005553861177     -0.00000673500745      0.00001283703523
  O   -0.00008832868999     -0.00000249633370     -2.17267270318952
  O   1.93772209836654      0.00000187447697      0.00001438597839
  O   -0.00006732530319      2.00743343470034      0.00001702676173
  O   0.00002370547916     -0.00001305913530      2.17270101922772
  O   -1.93760509156069      0.00001719251707     -0.00005696470872
  O   -0.00005454162235     -2.00744508564289      0.00001512250946
  H   -0.00008977007702      0.76488130596088     -2.77236190962021
  H   -0.00000811057307     -0.76494465502748     -2.77234725947638
  H   2.49968749641547      0.00001726182970      0.79543671929319
  H   2.49966486523835     -0.00000022364612     -0.79544087116961
  H   -0.00004430655728      2.59065759298427      0.77801978241556
  H   -0.00015358139916      2.59067024583412     -0.77796904963658
  H   0.00002543597219      0.76486937437828      2.77238587940545
  H   0.00003863258452     -0.76492472749384      2.77235789627696
  H   -2.49957910198362      0.00002922664761      0.79538865623144
  H   -2.49954362966659      0.00012072394670     -0.79551949461106
  H   -0.00000545427073     -2.59067021093283      0.77801141634150
  H   0.00002146903571     -2.59069104005635     -0.77799248906457
