# Supplementary material for: Bridging the Homogeneous-Heterogeneous Divide: Modeling Spin for Reactivity in Single Atom Catalysis
Source: Front Chem. 2019 Apr 16;7:219. doi: 10.3389/fchem.2019.00219 (PMC6476907; doi:10.3389/fchem.2019.00219)
Supplement: Supplementary file 2 [file Data_Sheet_2.ZIP › structures/octahedral_complexes/v.2.water.6-low.xyz]

19
Coordinates from ORCA-job opt_low
  V   -0.00000463236162     -0.00000639651188      0.00000227416522
  O   -0.00012164631544     -0.00000015077848      2.17169367294413
  O   2.07400685727542     -0.00015893189154     -0.00002043919466
  O   0.00016636936463     -2.10755511021588      0.00001805860543
  O   0.00015864125584      0.00001745651424     -2.17168819819085
  O   -2.07402408448901      0.00013086259743      0.00003517657435
  O   -0.00015699414118      2.10753904912651     -0.00003414438342
  H   -0.00014952692033     -0.76543843050706      2.75830700551263
  H   -0.00011128215903      0.76544631467651      2.75829381218100
  H   2.64310985097649     -0.00011867772134     -0.77863078958122
  H   2.64311343181947     -0.00012415202889      0.77858484780502
  H   0.00009601062635     -2.69224718890892     -0.76691492671013
  H   0.00015301548662     -2.69223888120637      0.76694838012082
  H   0.00012374313624     -0.76540706917619     -2.75828905941052
  H   0.00017697935171      0.76546640161448     -2.75829401637297
  H   -2.64313705079417      0.00012605898246     -0.77859800174658
  H   -2.64314526946527      0.00013357487878      0.77865336775257
  H   -0.00013396277001      2.69221580772094     -0.76695064139761
  H   -0.00012044987674      2.69221946283520      0.76688362132678
