# Supplementary material for: Bridging the Homogeneous-Heterogeneous Divide: Modeling Spin for Reactivity in Single Atom Catalysis
Source: Front Chem. 2019 Apr 16;7:219. doi: 10.3389/fchem.2019.00219 (PMC6476907; doi:10.3389/fchem.2019.00219)
Supplement: Supplementary file 2 [file Data_Sheet_2.ZIP › structures/octahedral_complexes/fe.3.pyrroleion.6-low.xyz]

55
Coordinates from ORCA-job opt2
  Fe  -0.00006664581206     -0.02676917259589     -0.01693805393154
  N   0.00994539922109      1.99673077610873     -0.02565182540674
  C   -1.08154975169119      2.80265410241792     -0.11448021212218
  C   -0.70571802615692      4.13614785240536     -0.07325499541308
  C   0.70519422281672      4.14185274633992      0.04812693074680
  C   1.09381267780491      2.81153124241131      0.07414808799877
  H   -2.06990556669287      2.37888321490619     -0.20082824206316
  H   -1.37308345913002      4.98927628506730     -0.12367984596480
  H   1.36459889088661      5.00051522378855      0.10923310086471
  H   2.08605166228348      2.39628609756189      0.15670438649901
  N   2.02036307687053     -0.01218898502069      0.06379875009932
  C   2.86558039439627      0.03883238584325     -0.99988239115504
  C   4.18447165652022      0.01983978909370     -0.57377856905434
  C   4.13860329784010     -0.04681793853414      0.84012878468903
  C   2.79509447345983     -0.06554490457153      1.18015636610063
  H   2.47889427998982      0.08471173645461     -2.00588972525205
  H   5.06141803428335      0.04895351621637     -1.21083255400748
  H   4.97256971905122     -0.07683849156693      1.53256341385322
  H   2.34296430118736     -0.11150668709807      2.15870072924155
  N   -0.01026057797858     -2.05010486332124     -0.00813767523824
  C   -1.09426679938603     -2.86482183305897     -0.10720591571665
  C   -0.70573992404706     -4.19516701109826     -0.08167618235421
  C   0.70527420626754     -4.18958742017603      0.03865536712391
  C   1.08125293072403     -2.85614490714806      0.07966955947263
  H   -2.08656366406139     -2.44954749589572     -0.18890456205738
  H   -1.36532211800648     -5.05373259020000     -0.14218274471707
  H   1.37267069006691     -5.04274314751650      0.08825006270651
  H   2.06976622409246     -2.43256786962273      0.16524042053123
  N   -2.02057066413840     -0.04123447938150     -0.09761150599966
  C   -2.79514518338613      0.01121474371066     -1.21412868195271
  C   -4.13869702995154     -0.00959808736865     -0.87438678580401
  C   -4.18475647938577     -0.07649676782789      0.53950737425090
  C   -2.86593522881750     -0.09371964725644      0.96587442680580
  H   -2.34288767659800      0.05818089730222     -2.19256516961533
  H   -4.97256317992189      0.01955936556314     -1.56697521808306
  H   -5.06179789331846     -0.10714798739168      1.17636154930525
  H   -2.47942018995313     -0.13917670658835      1.97198139669276
  N   -0.05847910964659     -0.04134098819134      2.00669183230367
  C   -0.05507778375780      1.05144651215608      2.81564902434338
  C   -0.13170498923107      0.67136343998528      4.14650927412228
  C   -0.18518685114483     -0.74370593412515      4.14719348288880
  C   -0.13919481856441     -1.13029796186511      2.81672158816992
  H   -0.00036684515541      2.04371687837101      2.39568864968662
  H   -0.14914194601945      1.33869425375259      5.00097275820960
  H   -0.24931100101819     -1.40699643021785      5.00263451172463
  H   -0.15775128712257     -2.12436670742813      2.39794756383936
  N   0.05844384714805     -0.01235158469784     -2.04045765385051
  C   0.05419929992018     -1.10505250177494     -2.84949408246216
  C   0.13069317840547     -0.72494028517800     -4.18035199388367
  C   0.18463152870963      0.69010328878414     -4.18096828388607
  C   0.13910059982392      1.07666161902222     -2.85046451254670
  H   -0.00070949734689     -2.09733108935441     -2.42956193326253
  H   0.14738403381469     -1.39219012580061     -5.03488804880380
  H   0.24906637601956      1.35340948811886     -5.03637496772288
  H   0.15815818583667      2.07069514649136     -2.43163805994326
