# Supplementary material for: Bridging the Homogeneous-Heterogeneous Divide: Modeling Spin for Reactivity in Single Atom Catalysis
Source: Front Chem. 2019 Apr 16;7:219. doi: 10.3389/fchem.2019.00219 (PMC6476907; doi:10.3389/fchem.2019.00219)
Supplement: Supplementary file 2 [file Data_Sheet_2.ZIP › structures/graphene_SAC_models/Fe-N4C10_0_1_RIJCOSX-PBE0_def2-TZVP_RC-cat.opt.xyz]

57
Coordinates from ORCA-job Fe-N4C10_0_1_RIJCOSX-PBE0_def2-TZVP_RC-cat.opt
  Fe  -0.05764600969982     -0.18250272306735     -0.08735748912361
  N   0.77948075536621     -1.05452894985107      1.37137327252760
  C   1.92896621528382     -1.76587028773410      1.39819690576837
  C   2.72719309104727     -1.96800986655018      0.21966256302516
  C   2.40366729014396     -1.44937186600024     -1.08199827669330
  N   1.29062036336870     -0.71422855965760     -1.30567007958613
  C   1.01221191088837     -0.23091630222070     -2.56064844064754
  C   1.84691866748108     -0.46002526998296     -3.67359930682432
  C   2.98433598124452     -1.20747849836513     -3.45888976616123
  C   3.28512432515101     -1.71324395496980     -2.18248828299418
  C   4.45226855556061     -2.47847450775285     -1.98486817935706
  C   4.75941952518691     -2.97601669415295     -0.75773042594716
  C   3.92601685727362     -2.73817787386710      0.35161940320647
  C   4.30846007409318     -3.27582403917938      1.59519318102994
  C   3.55215044075956     -3.07821561193925      2.70729874913282
  C   2.35875434693062     -2.33090696706565      2.64475701069741
  C   1.58761176855338     -2.14049852866111      3.80410733820354
  C   0.41632171686083     -1.41604262890152      3.76286244437586
  C   0.03818054682047     -0.88061445237753      2.51451487122526
  C   -1.12664128563492     -0.13272853568554      2.38622082790777
  N   -1.40513113661472      0.35045570519725      1.13124057481830
  C   -2.51719906910807      1.08717780539093      0.90801871103719
  C   -3.39689632578871      1.35396837983820      2.00922858544618
  C   -3.09458655604054      0.85067589261768      3.28621811123980
  C   -1.95812075271063      0.10165017208851      3.50047069115799
  C   -1.56882867130038     -0.44944280087951      4.76634057208602
  C   -0.43434579976848     -1.17387282803395      4.89193423490135
  H   -0.14634757763545     -1.58789342432581      5.85220535117725
  H   -2.20821194711789     -0.27073015124679      5.62403555212658
  H   -3.77365998317460      1.06254755078253      4.10559600238601
  C   -4.56357014390108      2.11995710233166      1.81180073236931
  C   -4.87160607621653      2.61610634331821      0.58432736871209
  C   -4.03923721507217      2.37653955591843     -0.52542441146390
  C   -2.84096660554747      1.60547670265736     -0.39370946606851
  C   -2.04319742064638      1.40248876738237     -1.57241154013773
  N   -0.89438467957894      0.69006298420525     -1.54592854900710
  C   -0.15294092721567      0.51639030137688     -2.68904976067770
  C   -0.52867654896430      1.05575581127527     -3.93641411424111
  C   0.32438084843941      0.81752728453375     -5.06455312782632
  C   1.45955904154162      0.09421120376005     -4.93869982421435
  H   2.10108059670656     -0.08102612655259     -5.79551285288252
  H   0.03785769087890      1.23399925925339     -6.02419109457491
  C   -1.69991106049940      1.78035180460284     -3.97753213621136
  C   -2.47221121784787      1.96886914755816     -2.81863514343589
  C   -3.66550343410416      2.71641229815587     -2.88115037803230
  C   -4.42172488911447      2.91413018505510     -1.76903144524255
  H   -5.33850854126620      3.49075565452547     -1.81901908866647
  H   -3.96392560831551      3.13082672352009     -3.83797073854199
  H   -2.04022913341943      2.21920582649508     -4.90982390812027
  H   -5.76834902887930      3.20708034132411      0.43533129211249
  H   -5.20858688661821      2.30388127591579      2.66403420567229
  H   1.92928681700884     -2.57707447060967      4.73696502292447
  H   3.85088476175824     -3.49218193516211      3.66421805900939
  H   5.22547843321087     -3.85205349700269      1.64527974096105
  H   5.65644680170089     -3.56654062816765     -0.60863987918480
  H   5.09844357979373     -2.66053284624293     -2.83661537185051
  H   3.66558319874809     -1.41588632287453     -4.27735114752315
