# Supplementary material for: Bridging the Homogeneous-Heterogeneous Divide: Modeling Spin for Reactivity in Single Atom Catalysis
Source: Front Chem. 2019 Apr 16;7:219. doi: 10.3389/fchem.2019.00219 (PMC6476907; doi:10.3389/fchem.2019.00219)
Supplement: Supplementary file 2 [file Data_Sheet_2.ZIP › structures/graphene_SAC_models/Fe-N4C10_0_3_RIJCOSX-PBE0_def2-TZVP_RC-cat.opt.xyz]

57
Coordinates from ORCA-job Fe-N4C10_0_3_RIJCOSX-PBE0_def2-TZVP_RC-cat.opt
  Fe  -0.05462703699220     -0.17766507930053     -0.08617739098713
  N   0.78152137520743     -1.05096365273517      1.37437849306252
  C   1.93066497641563     -1.76281319305046      1.39929000367152
  C   2.72844242045806     -1.96514528948403      0.22024803416589
  C   2.40476650064899     -1.44748827415482     -1.08194053503893
  N   1.29292894023871     -0.71104180039268     -1.30690795489443
  C   1.01357549366754     -0.22887609706653     -2.56200311660379
  C   1.84612199210778     -0.46232033477931     -3.67563697871292
  C   2.98277581794570     -1.21071605893328     -3.46041989528595
  C   3.28465002811845     -1.71387425700837     -2.18306626920825
  C   4.45156471939788     -2.47932779309033     -1.98514482043770
  C   4.75966473600897     -2.97488992288162     -0.75750050697162
  C   3.92712477586250     -2.73557292906414      0.35215276665111
  C   4.30993584609794     -3.27263742616183      1.59584654726501
  C   3.55367333226376     -3.07540843236150      2.70798209182890
  C   2.35989542541588     -2.32869580096738      2.64563559634921
  C   1.58786510910328     -2.14037175121490      3.80494897404546
  C   0.41614526290325     -1.41665338209983      3.76434541958062
  C   0.03929927439700     -0.87818785527174      2.51695733479667
  C   -1.12559022067359     -0.13079193490213      2.38857652672552
  N   -1.40330763570132      0.35391004582095      1.13408577441936
  C   -2.51586419478118      1.08921669277736      0.90890363358515
  C   -3.39724803578344      1.35312126628638      2.00941723589882
  C   -3.09699025746379      0.84741611992542      3.28613830980155
  C   -1.96010088630942      0.09938642913919      3.50138941038261
  C   -1.57221720871918     -0.45463203295134      4.76645537556986
  C   -0.43692863085717     -1.17787131561984      4.89237331215934
  H   -0.15022906902715     -1.59386258861085      5.85216973864862
  H   -2.21346024005517     -0.27903688418395      5.62340176287408
  H   -3.77827143854710      1.05668595658647      4.10432852010749
  C   -4.56403933853168      2.11880573211010      1.81158758170895
  C   -4.87065601455066      2.61686533864598      0.58459244346686
  C   -4.03732364198986      2.37887810017959     -0.52475316713252
  C   -2.83888269184775      1.60804738262461     -0.39297438090676
  C   -2.04108544283909      1.40567107635516     -1.57199530004662
  N   -0.89171859581873      0.69420763970763     -1.54701180975171
  C   -0.15101372935411      0.51900296025631     -2.69022297477470
  C   -0.52894975949692      1.05570336124643     -3.93804351760104
  C   0.32223523708193      0.81384331198315     -5.06683883660251
  C   1.45682750622525      0.08943429172223     -4.94125031367403
  H   2.09654485475049     -0.08858142154505     -5.79883609361092
  H   0.03461101594682      1.22835638573302     -6.02698900737597
  C   -1.69985413586026      1.78075660996225     -3.97824501820719
  C   -2.47069374731360      1.97105180248702     -2.81846547043557
  C   -3.66373359116149      2.71901081363009     -2.88050071012634
  C   -4.41955426347493      2.91695046395912     -1.76819730158455
  H   -5.33620314102289      3.49378192589200     -1.81807325753291
  H   -3.96248965778869      3.13329797085869     -3.83726059810281
  H   -2.04160591811343      2.21829474878286     -4.91061773379155
  H   -5.76738488397900      3.20784732529121      0.43559700529033
  H   -5.21029776810129      2.30096010207190      2.66324447744760
  H   1.92916530346328     -2.57862371541079      4.73714420206576
  H   3.85251978606399     -3.48954109541108      3.66477786347857
  H   5.22709344876151     -3.84863808493845      1.64592799296347
  H   5.65670137782166     -3.56536922446846     -0.60834826003059
  H   5.09682891690118     -2.66319135430468     -2.83717650942559
  H   3.66273737288021     -1.42212194167012     -4.27916154915620
