# Supplementary material for: Bridging the Homogeneous-Heterogeneous Divide: Modeling Spin for Reactivity in Single Atom Catalysis
Source: Front Chem. 2019 Apr 16;7:219. doi: 10.3389/fchem.2019.00219 (PMC6476907; doi:10.3389/fchem.2019.00219)
Supplement: Supplementary file 2 [file Data_Sheet_2.ZIP › structures/graphene_SAC_models/fe-n5-4-0-5-0-oxo-1_0_5_RIJCOSX-PBE0_def2-TZVP_RC-oxo.opt.xyz]

62
Coordinates from ORCA-job fe-n5-4-0-5-0-oxo-1_0_5_RIJCOSX-PBE0_def2-TZVP_RC-oxo.opt
  Fe  0.03163898108517     -0.03822113112593      0.17225345373683
  N   1.78830748624587     -0.95075081185560      0.36516261876424
  C   2.04262164676611     -2.26558769195132      0.22247659736500
  C   1.10229528856547     -3.29498890750117      0.08671683232025
  C   -0.25779350144833     -3.03545613716221      0.09246872202162
  N   -0.85051340303049     -1.81000252912806      0.22650326302297
  C   -2.18374005256496     -2.06883357716578      0.16631417407324
  C   -3.21476044636058     -1.13667040990006      0.25023804559037
  C   -2.95077460091792      0.22126060497797      0.41287524565106
  N   -1.72666906641106      0.80307739074371      0.50903906993081
  C   -1.99259287493914      2.13886377783444      0.64641502859640
  C   -1.06034777692786      3.15442653489098      0.77548765807068
  C   0.31512274622037      2.88875841855982      0.77401034884384
  N   0.90580102618349      1.68470156602431      0.64943188045393
  C   2.26372429999274      1.94582958039309      0.69981155044926
  C   3.28694709880386      1.00573403612549      0.61158783043694
  C   3.03443205759811     -0.35396119777543      0.45312546424289
  C   4.07837948465350     -1.28116633186741      0.38205328656245
  C   5.41116770438240     -0.84781335875644      0.46828659308689
  C   5.67858487585804      0.49045508530372      0.62151878425948
  C   4.64067870353038      1.44976589866248      0.70009802186784
  C   4.89371160754308      2.83196050664296      0.86972245027164
  C   3.87172745533393      3.74558233987478      0.95624520505517
  C   2.54132763256582      3.30536054716190      0.87101621877976
  C   1.25832342075696      3.94463285599331      0.91975073366104
  C   0.80908999628217      5.24921395234883      1.06555029096845
  C   -0.55598850182107      5.51436978230181      1.06795584969602
  C   -1.51138852558024      4.49452806724810      0.92744464047113
  C   -2.91165683251189      4.75353254105742      0.93782877549281
  C   -3.83027625110443      3.74686643540115      0.80853230881918
  C   -3.38558589258172      2.41988557467686      0.65903843960063
  C   -4.01532917795495      1.16294150629596      0.50439087100212
  C   -5.34203283496548      0.71639787978372      0.43242190949464
  C   -5.60307368509048     -0.62469055749679      0.27340226263091
  C   -4.56384118312322     -1.58144729290859      0.17963239678870
  C   -4.81897724344407     -2.96484613161707      0.02455175745584
  C   -3.79991119279437     -3.88544834972013     -0.05751992915106
  C   -2.46783955415011     -3.45536464508336      0.01072776325062
  C   -1.20364819439237     -4.08921004712753     -0.03540857590140
  C   -0.75763541138030     -5.41686844280207     -0.16704772394252
  C   0.58700948626107     -5.67714567162283     -0.17367064674124
  C   1.55110288367956     -4.63753591801400     -0.04639214580111
  C   2.93331951454441     -4.88901643850260     -0.03979134101736
  C   3.86600888063354     -3.86695473838056      0.09658429084391
  C   3.43698613867112     -2.55400742276499      0.22740788578167
  H   4.92415765083710     -4.10415144142305      0.09923957788793
  H   3.27569005531400     -5.91294802521499     -0.14198584375420
  H   0.94178515080518     -6.69679482028244     -0.27479670421324
  H   -1.47062846179287     -6.22762032607974     -0.26286636303219
  H   -4.02983307762653     -4.93854185497209     -0.17427329471039
  H   -5.84993592158175     -3.29668386110361     -0.02667195618540
  H   -6.62898800360104     -0.97142489052653      0.21966335628993
  H   -6.16141587627243      1.42306702352319      0.50124801830623
  H   -4.89085258310419      3.97052055472179      0.81991644547309
  H   -3.24286287256894      5.77953441754095      1.05359705471198
  H   -0.90000684451786      6.53636868781939      1.18294204885860
  H   1.51348610454401      6.06616486501474      1.17672557107663
  H   4.09461861516032      4.79845699577046      1.08870820008907
  H   5.92374609446547      3.16454618118724      0.93312243267703
  H   6.70507799693306      0.83337118910233      0.68700908520165
  H   6.22557626826107     -1.56168414881802      0.41472922667319
  O   0.07179649208325      0.15383831166751     -1.41105201220651
