# Supplementary material for: Bridging the Homogeneous-Heterogeneous Divide: Modeling Spin for Reactivity in Single Atom Catalysis
Source: Front Chem. 2019 Apr 16;7:219. doi: 10.3389/fchem.2019.00219 (PMC6476907; doi:10.3389/fchem.2019.00219)
Supplement: Supplementary file 2 [file Data_Sheet_2.ZIP › structures/graphene_SAC_models/Fe-N4C10_0_5_RIJCOSX-PBE0_def2-TZVP_RC-cat.opt.xyz]

57
Coordinates from ORCA-job Fe-N4C10_0_5_RIJCOSX-PBE0_def2-TZVP_RC-cat.opt
  Fe  -0.05446557386754     -0.17731722286863     -0.08607744473617
  N   0.78495544551968     -1.05547723781542      1.38578550056837
  C   1.93533758768672     -1.76580636456729      1.40084170381832
  C   2.72854822674637     -1.96498777284437      0.22026142305328
  C   2.40967351901426     -1.45067121456286     -1.08250773944421
  N   1.30023665592312     -0.71342604010930     -1.31712530188577
  C   1.02315863402679     -0.23527191795872     -2.56310950265762
  C   1.84241687103964     -0.46048059512041     -3.67977392608648
  C   2.99439829133882     -1.22130383348129     -3.45181797888992
  C   3.29228989911882     -1.71746556783588     -2.19003552853268
  C   4.46721739051566     -2.48843362576417     -1.98647872889706
  C   4.76543352706106     -2.97749099626986     -0.75792116831948
  C   3.93188253757007     -2.73781914754229      0.35276607861988
  C   4.31572219730985     -3.27482685521739      1.59791155708145
  C   3.56883164946679     -3.08422112574120      2.71288334100447
  C   2.36500397416561     -2.33346528189495      2.65390442417922
  C   1.60278038660406     -2.14828650029695      3.79899473027987
  C   0.41132403607750     -1.41530713586010      3.76726028127087
  C   0.04829055963160     -0.88468109022617      2.52000945431086
  C   -1.13573095018398     -0.12531925579134      2.38948124407894
  N   -1.41059134968915      0.35637282295948      1.14435372059532
  C   -2.52073542009517      1.09249650686809      0.90949367948299
  C   -3.40526175067150      1.35613030295795      2.01623986425139
  C   -3.10961539967045      0.85637044015031      3.27713181861791
  C   -1.95755438736986      0.09566563207174      3.50507809839157
  C   -1.57642378357683     -0.45164893520880      4.75761307210401
  C   -0.43112207837182     -1.18120797840119      4.88468678253610
  H   -0.14644942312798     -1.59636656981558      5.84509609788657
  H   -2.21629147857679     -0.27763431729265      5.61552004747994
  H   -3.79001011339428      1.06462372758620      4.09621061397933
  C   -4.57970068075969      2.12791790207447      1.81291844815609
  C   -4.87569342433809      2.62068544901097      0.58530910121865
  C   -4.04110027020108      2.38274230689610     -0.52497004402485
  C   -2.83843405214872      1.60883074419229     -0.39277493080959
  C   -2.04530343188132      1.40942718250878     -1.57338511117103
  N   -0.89494069343312      0.69909042649370     -1.55833615801783
  C   -0.16037761314717      0.52485762240799     -2.69341472052528
  C   -0.52469062927749      1.05339456751117     -3.94116120219964
  C   0.31517988590489      0.81512519228914     -5.05963314264153
  C   1.45950576946786      0.08393428222409     -4.93302299901521
  H   2.09734258966574     -0.09332559174145     -5.79177647866546
  H   0.02938781897976      1.22850653877300     -6.02046852109307
  C   -1.71467472666447      1.78878531912378     -3.97225864573445
  C   -2.47521636502105      1.97676866057753     -2.82652378928493
  C   -3.67755719749037      2.72999036163764     -2.88488400048174
  C   -4.42383878597003      2.92157447774934     -1.76967480069770
  H   -5.34144386993957      3.49805250763223     -1.81438500796242
  H   -3.97828093305325      3.14518849722119     -3.84001924190743
  H   -2.05514719297950      2.22573171300770     -4.90528499285886
  H   -5.77146066470862      3.21254532200442      0.43117589306861
  H   -5.22746125803564      2.31109555929842      2.66251934055411
  H   1.94306584396612     -2.58561910368094      4.73191005377773
  H   3.86997800875907     -3.49874190188687      3.66817624694515
  H   5.23434199212970     -3.84964227080105      1.64302847685731
  H   5.66185759650265     -3.56827309506828     -0.60349890486333
  H   5.11374260381132     -2.67372037048540     -2.83655372011630
  H   3.67322966964096     -1.43207221907690     -4.27155021264825
