# Supplementary material for: Bridging the Homogeneous-Heterogeneous Divide: Modeling Spin for Reactivity in Single Atom Catalysis
Source: Front Chem. 2019 Apr 16;7:219. doi: 10.3389/fchem.2019.00219 (PMC6476907; doi:10.3389/fchem.2019.00219)
Supplement: Supplementary file 2 [file Data_Sheet_2.ZIP › structures/graphene_SAC_models/fe-n4c10-0-5-0-oxo-1_0_5_RIJCOSX-PBE0_def2-TZVP_RC-oxo.opt.xyz]

58
Coordinates from ORCA-job fe-n4c10-0-5-0-oxo-1_0_5_RIJCOSX-PBE0_def2-TZVP_RC-oxo.opt
  Fe  -0.25674484141129     -0.50452217094379     -0.16856440914503
  N   0.75771242125710     -1.09552278758404      1.35954779157830
  C   1.89729683233438     -1.82102166666869      1.37945670194908
  C   2.67777686007860     -2.04886523072453      0.20040255315952
  C   2.38378337629913     -1.48417609630057     -1.08270072137653
  N   1.28240312135727     -0.73390261268634     -1.30431294954807
  C   1.04971803691626     -0.18834050836656     -2.52367720961540
  C   1.90777969103768     -0.34246914509391     -3.62497224294133
  C   3.04651129890089     -1.12454541477339     -3.41142318314580
  C   3.29493582986362     -1.70164846610552     -2.17650213374627
  C   4.44320119691828     -2.51726589677114     -1.99040592410147
  C   4.69920408269046     -3.07897696415902     -0.78537356360715
  C   3.85834199520209     -2.85153103992997      0.32389444336777
  C   4.22957888439420     -3.40844344157415      1.56552219293379
  C   3.51204953999726     -3.16819886485794      2.68817284922358
  C   2.34345986677662     -2.36123796850839      2.63789735049049
  C   1.62940127479263     -2.10072794270075      3.79617679723353
  C   0.46749269615306     -1.32379672514787      3.76648621873447
  C   0.07055368391533     -0.85460512171588      2.50325825444721
  C   -1.11100782254540     -0.08789848306017      2.37401298423663
  N   -1.42999330081663      0.31659290387980      1.11990237489508
  C   -2.54360767837704      1.04729406651100      0.89235400703118
  C   -3.39309425598571      1.36647775169514      2.01089853574249
  C   -3.04621737248618      0.94947448654601      3.28594513291695
  C   -1.88239045381199      0.20798816616796      3.51009101766311
  C   -1.45579783216500     -0.26232294787832      4.77733140115667
  C   -0.31970109688533     -1.00571576606872      4.90124193540801
  H   -0.00160879138117     -1.37001621727359      5.87164459493611
  H   -2.05618891771407     -0.02322652652743      5.64783826616174
  H   -3.69686057660094      1.19956926524601      4.11728917480594
  C   -4.59133985556563      2.10109750524008      1.80361220010079
  C   -4.93448108313442      2.52032234357308      0.56278904509089
  C   -4.10992434845058      2.26460732416427     -0.55234692626584
  C   -2.89237770519696      1.52185269097881     -0.41320423233145
  C   -2.07850997115984      1.34938579771977     -1.57920224228910
  N   -0.91591046514015      0.66291308423958     -1.54975485249845
  C   -0.14197884925174      0.56222087970536     -2.65792981493344
  C   -0.47096933212630      1.14103270770954     -3.89494401730368
  C   0.41510489504798      0.98376636173865     -4.98990516161199
  C   1.56779797629960      0.26810862530563     -4.85822302531004
  H   2.24068494991928      0.14629198817668     -5.69956662288528
  H   0.15480418114155      1.44092793989893     -5.93787336688696
  C   -1.68736257497194      1.82823157368400     -3.94729043469481
  C   -2.49268962105363      1.94026990931073     -2.82567117593457
  C   -3.72972255440978      2.63519797739719     -2.90381686626141
  C   -4.50492624693248      2.78190479944476     -1.80371181390087
  H   -5.44549972339766      3.31876794556339     -1.85955527060701
  H   -4.02859905757605      3.04548487410991     -3.86152189857184
  H   -2.01368673999349      2.28089036107409     -4.87774877764747
  H   -5.84940894760360      3.08026211962754      0.40293601928900
  H   -5.21930952102260      2.31107373151068      2.66173991771169
  H   1.98030466709308     -2.51416745895638      4.73592283014336
  H   3.80942154870576     -3.58194293285090      3.64490833205042
  H   5.12265592241279     -4.02259481280661      1.60258445323069
  H   5.57335639012947     -3.70489485720967     -0.64297814639535
  H   5.10021463667813     -2.67851730504606     -2.83721366390081
  H   3.74475288395305     -1.29722488738107     -4.22362147649011
  O   -1.08663620309791     -1.83955092054725     -0.52761625174097
