# Supplementary material for: Bridging the Homogeneous-Heterogeneous Divide: Modeling Spin for Reactivity in Single Atom Catalysis
Source: Front Chem. 2019 Apr 16;7:219. doi: 10.3389/fchem.2019.00219 (PMC6476907; doi:10.3389/fchem.2019.00219)
Supplement: Supplementary file 2 [file Data_Sheet_2.ZIP › structures/graphene_SAC_models/fe-n4c10-0-3-0-oxo-1_0_3_RIJCOSX-PBE0_def2-TZVP_RC-oxo.opt.xyz]

58
Coordinates from ORCA-job fe-n4c10-0-3-0-oxo-1_0_3_RIJCOSX-PBE0_def2-TZVP_RC-oxo.opt
  Fe  -0.26362357858515     -0.51584105864180     -0.17155893610558
  N   0.75646499007684     -1.08517874276123      1.34820739209896
  C   1.89614225358233     -1.81042674541309      1.38007842829579
  C   2.68211008170701     -2.03925018711476      0.20251922192201
  C   2.38019801661866     -1.47726727904255     -1.08211349542024
  N   1.27592774809410     -0.72782460587751     -1.29270881879803
  C   1.03893232308670     -0.18627315746177     -2.52122531688398
  C   1.90094885587723     -0.36095456794126     -3.62484490382548
  C   3.02649215482149     -1.12697871833668     -3.42418043642724
  C   3.28579215289071     -1.69937320740510     -2.17115596361809
  C   4.43154123103297     -2.50158479824927     -1.98797369779091
  C   4.70187021517596     -3.06008296048391     -0.78112398041586
  C   3.86238914704933     -2.83203674327335      0.32743977321556
  C   4.23762619435284     -3.38138450070118      1.56950820348227
  C   3.50989496664605     -3.13799139835361      2.68885799300053
  C   2.34281631626609     -2.34757852909134      2.63226324421590
  C   1.61305919540082     -2.09363562685762      3.80189782749701
  C   0.46489100246325     -1.33611858449395      3.76004936850845
  C   0.06196580616998     -0.85011580735673      2.49767664138564
  C   -1.10399837732945     -0.09618856499125      2.36989730786677
  N   -1.41953937073175      0.31689790474209      1.10961555798765
  C   -2.53621453915630      1.04646492820775      0.89325281622941
  C   -3.38577263151082      1.36091200167833      2.00472775858126
  C   -3.04118962091517      0.92725287415464      3.29254254805833
  C   -1.89518940470283      0.19462465125786      3.50196634168870
  C   -1.46919919902411     -0.29384488540829      4.78050466969931
  C   -0.34177745126743     -1.02712718918253      4.90372967691678
  H   -0.02599292747413     -1.40018017793545      5.87189108185035
  H   -2.07809507171991     -0.06350938676196      5.64783340037116
  H   -3.69470814661820      1.17407381685868      4.12269153417721
  C   -4.57184430415370      2.09778089743530      1.80449524616783
  C   -4.91875973612146      2.53115424435183      0.56624827311479
  C   -4.09461438377842      2.27661222595545     -0.54790182183344
  C   -2.88619757521801      1.52949801372632     -0.41109587691877
  C   -2.06905275429918      1.35247873215050     -1.57646062082705
  N   -0.90885503347020      0.66223689597606     -1.53621249974903
  C   -0.13489861631754      0.55546529040517     -2.65298445733108
  C   -0.48178918270622      1.13151862125639     -3.89392528364345
  C   0.40751480198469      0.95713362561831     -5.00421543069884
  C   1.54810385462891      0.24573279885682     -4.87465033221028
  H   2.21722169753865      0.11273630109407     -5.71767869121151
  H   0.14030136491246      1.40815859275684     -5.95353061441377
  C   -1.67320824030958      1.81798423857683     -3.95376514687996
  C   -2.48233638807051      1.94278357521309     -2.81603422949576
  C   -3.70270754269878      2.64603330292902     -2.89425080588265
  C   -4.48456647983703      2.80143383766255     -1.79606182329508
  H   -5.41918124993830      3.34770872109263     -1.85424337306250
  H   -3.99678891328341      3.06133815933167     -3.85182919746894
  H   -2.00016605495344      2.27107686810548     -4.88385251942966
  H   -5.83043401896611      3.09735776772215      0.41228147014934
  H   -5.19932415720315      2.30549822544100      2.66413649835241
  H   1.96520878149079     -2.50643975125818      4.74152134858230
  H   3.80891969295708     -3.54592747558833      3.64811856820776
  H   5.13489038339287     -3.98837233535016      1.61302258132659
  H   5.58097530760999     -3.67900898847377     -0.64118289769299
  H   5.08694174324113     -2.66277725686250     -2.83665814030701
  H   3.72251138931130     -1.30459182618620     -4.23729976805827
  O   -1.09702471801989     -1.85712805570146     -0.53309969325459
