# Supplementary material for: Bridging the Homogeneous-Heterogeneous Divide: Modeling Spin for Reactivity in Single Atom Catalysis
Source: Front Chem. 2019 Apr 16;7:219. doi: 10.3389/fchem.2019.00219 (PMC6476907; doi:10.3389/fchem.2019.00219)
Supplement: Supplementary file 2 [file Data_Sheet_2.ZIP › structures/graphene_SAC_models/fe-n5-4-0-3-0-oxo-1_0_3_RIJCOSX-PBE0_def2-TZVP_RC-oxo.opt.xyz]

62
Coordinates from ORCA-job fe-n5-4-0-3-0-oxo-1_0_3_RIJCOSX-PBE0_def2-TZVP_RC-oxo.opt
  Fe  0.02482593855125     -0.10006179550648      0.71494909503521
  N   1.78728188417627     -0.94821567627313      0.37883980302807
  C   2.04829518412543     -2.27842739281209      0.23352284519210
  C   1.11104889697778     -3.29787126872582      0.10307258467870
  C   -0.25541908910731     -3.03818229670369      0.10653537558353
  N   -0.84936065606565     -1.81823854252164      0.23407423941701
  C   -2.18779632886673     -2.07378390291072      0.18035841280606
  C   -3.21390890043987     -1.13844303549869      0.26776308197426
  C   -2.95594475920218      0.21944548284983      0.42580583729825
  N   -1.72908919658970      0.80861020459920      0.51582196721556
  C   -1.99054000821048      2.13884008771556      0.65886266170623
  C   -1.05364382853436      3.15845294351299      0.79082948922093
  C   0.31284253253680      2.89904801385628      0.78578117119252
  N   0.90697631362112      1.67884712295436      0.66035330194544
  C   2.24522818730835      1.93390958043846      0.71659224983080
  C   3.27125715140333      0.99807612715677      0.63337533458276
  C   3.01361955994484     -0.35946517444249      0.47124827163544
  C   4.07277529682915     -1.29521774391153      0.37387308456924
  C   5.39970167177688     -0.85353452374148      0.44303361798466
  C   5.66354355150329      0.48935863951416      0.60305370531814
  C   4.62528356535663      1.44494351622263      0.69954568940347
  C   4.87995118841993      2.82781286996865      0.85121947327354
  C   3.85765947784219      3.74833055123624      0.93200592278612
  C   2.52823095857457      3.31404836377731      0.86512379087552
  C   1.25446202799162      3.95090996423828      0.90931804529386
  C   0.80813611336006      5.27148487807098      1.03776258381314
  C   -0.54457563138950      5.53649370397317      1.04450763812476
  C   -1.50503707247629      4.50577424374269      0.92105346310840
  C   -2.89626401925077      4.76128171999073      0.91493391237439
  C   -3.81856159448647      3.74597624640413      0.78119936338937
  C   -3.37887860407359      2.42324398275918      0.65068135853476
  C   -4.01449007370908      1.15801039496441      0.49619665164125
  C   -5.34121785096683      0.71893152255336      0.40661808870768
  C   -5.60551637498024     -0.62440197469643      0.25213622989856
  C   -4.56768181767124     -1.58228733587684      0.17581353673892
  C   -4.82186575706410     -2.96287956822444      0.00415428860732
  C   -3.79948297794956     -3.88264350324393     -0.08231116934040
  C   -2.47032239464423     -3.45069611835112      0.00512625532546
  C   -1.19658267551334     -4.08725671242429     -0.04217697443371
  C   -0.75002847273318     -5.40557241766553     -0.19160975455593
  C   0.60253360271538     -5.67101564171307     -0.19577515664245
  C   1.56270620657314     -4.64236592355574     -0.05365371449469
  C   2.95415709763233     -4.89594553929032     -0.06678882524566
  C   3.87671689818922     -3.88051316157651      0.06410105777608
  C   3.43694216921447     -2.56006588620813      0.21619406441809
  H   4.93686425340801     -4.10764075211428      0.04996965841191
  H   3.29180978270925     -5.91950771584527     -0.18516122276288
  H   0.95160675680415     -6.69093961231752     -0.31229516201796
  H   -1.46083870752220     -6.21668463307991     -0.30380825746955
  H   -4.02741548830430     -4.93430735250581     -0.21559842392421
  H   -5.85225953966842     -3.29405401979342     -0.06146798929112
  H   -6.63166809072253     -0.96798039069278      0.18417475396148
  H   -6.15915377724939      1.42883501050289      0.45884169616763
  H   -4.87840963531622      3.97502734570275      0.77711905629299
  H   -3.23385660706992      5.78671356942133      1.01610234882020
  H   -0.89347374738639      6.55830006996431      1.14390814934210
  H   1.51903825141264      6.08476969543322      1.13202130647401
  H   4.08597426958380      4.80210505052315      1.04678216101670
  H   5.91066341681923      3.16078013855361      0.90041768311499
  H   6.68998701170464      0.83491943610878      0.65430921801307
  H   6.21824535518020     -1.56106411052868      0.37205848219545
  O   0.00233710491812     -0.28149275395756      2.29943659206241
