# Supplementary material for: Bridging the Homogeneous-Heterogeneous Divide: Modeling Spin for Reactivity in Single Atom Catalysis
Source: Front Chem. 2019 Apr 16;7:219. doi: 10.3389/fchem.2019.00219 (PMC6476907; doi:10.3389/fchem.2019.00219)
Supplement: Supplementary file 2 [file Data_Sheet_2.ZIP › structures/graphene_SAC_models/fe-n5-4-0-1-0-oxo-1_0_1_RIJCOSX-PBE0_def2-TZVP_RC-oxo.opt.xyz]

62
Coordinates from ORCA-job fe-n5-4-0-1-0-oxo-1_0_1_RIJCOSX-PBE0_def2-TZVP_RC-oxo.opt
  Fe  0.02513893232257     -0.10144427941169      0.71925467562485
  N   1.78983625530979     -0.94943993333933      0.38972745652624
  C   2.05019493512313     -2.28301728185767      0.24316118972120
  C   1.11007729250573     -3.29872357416551      0.10732638386502
  C   -0.25689510802943     -3.02795752408414      0.10474480016774
  N   -0.84214994260906     -1.81362113344363      0.22729783233544
  C   -2.18884039816426     -2.07790619780976      0.17395728078767
  C   -3.21096047500887     -1.14732600526183      0.26403748756575
  C   -2.95065693937646      0.21660542071388      0.43021813850949
  N   -1.72720147354726      0.80644962132687      0.52696798483378
  C   -1.98652281286553      2.14125970780130      0.66996196783682
  C   -1.04513907946426      3.16641425176959      0.79862137705536
  C   0.31688616828616      2.91421199189859      0.78635523826413
  N   0.91342192205350      1.67566223156865      0.65325111694720
  C   2.23385237200507      1.92961475607882      0.70695767862050
  C   3.26923464476179      0.99872838752395      0.63049095873583
  C   3.01129090436881     -0.35938063246760      0.47649371752391
  C   4.07841178265811     -1.29678090271108      0.38025570173310
  C   5.39212004766887     -0.85362194887826      0.44685122015969
  C   5.65073032062551      0.50205388826960      0.60213620119892
  C   4.61577225322957      1.44747172538622      0.69407402652671
  C   4.86936659487752      2.84097430943689      0.84119179997742
  C   3.85199556490108      3.76083173624206      0.92041908258937
  C   2.51948131653278      3.32788439640037      0.85610269282887
  C   1.25499222059617      3.95839562150875      0.90505906130219
  C   0.81041595151884      5.29317808430174      1.03784815602116
  C   -0.52988125557132      5.55589132828130      1.05045607784755
  C   -1.49573301145269      4.51573486592791      0.92950089360218
  C   -2.87945245870272      4.76647081910501      0.92532898285491
  C   -3.80160982233238      3.74402407780159      0.79094864370408
  C   -3.36455768066094      2.42516009281602      0.66020617383035
  C   -4.00646938977891      1.15057029410253      0.50072660439671
  C   -5.32289937393476      0.71075719219816      0.40688802040925
  C   -5.59043488917032     -0.64238397392729      0.24673498254479
  C   -4.56360142649331     -1.59294279460998      0.16952038774040
  C   -4.82070669666482     -2.98751153246530     -0.00689754577215
  C   -3.80877545101765     -3.89631757612833     -0.09253256276192
  C   -2.46655337623733     -3.45505507103953     -0.00211773159603
  C   -1.20739308030071     -4.08306448692366     -0.04649760867291
  C   -0.75724526451145     -5.41044238707811     -0.19633252253769
  C   0.58496666291004     -5.67627186822089     -0.19619946506612
  C   1.55609685472055     -4.64210699884279     -0.04899796411524
  C   2.93639276967133     -4.89975998916280     -0.05932478477546
  C   3.86881104874838     -3.88179299094795      0.07404532403177
  C   3.43651114467047     -2.56868370778875      0.22601810587489
  H   4.92751327131769     -4.11586203962537      0.05987960861771
  H   3.27410370899296     -5.92321942711122     -0.17811609077865
  H   0.93640912179423     -6.69545062402194     -0.31214771410601
  H   -1.47160380387220     -6.21784185400981     -0.31108746500349
  H   -4.02854874532776     -4.94936781549098     -0.22697009920331
  H   -5.85297967555005     -3.31253103392103     -0.07310155801374
  H   -6.61876822500845     -0.97908980679537      0.17625683389161
  H   -6.14465265962173      1.41683470008895      0.45749992153682
  H   -4.86160035686752      3.97395794672383      0.78734722609344
  H   -3.22308511454888      5.78985039868630      1.02642711406346
  H   -0.88446146755761      6.57552028365405      1.15082448346054
  H   1.52698670956546      6.10161951827844      1.12885458878175
  H   4.08013145605166      4.81458641385115      1.03315466715451
  H   5.90109527110941      3.17156776885962      0.88836974747750
  H   6.67728091366415      0.84803308394122      0.65073839454976
  H   6.21640298648995     -1.55452796334953      0.37860388531879
  O   0.00382705519737     -0.27753755965223      2.30431421736159
