# Supplementary material for: Bridging the Homogeneous-Heterogeneous Divide: Modeling Spin for Reactivity in Single Atom Catalysis
Source: Front Chem. 2019 Apr 16;7:219. doi: 10.3389/fchem.2019.00219 (PMC6476907; doi:10.3389/fchem.2019.00219)
Supplement: Supplementary file 2 [file Data_Sheet_2.ZIP › structures/graphene_SAC_models/fe-n4c10-0-1-0-oxo-1_0_1_RIJCOSX-PBE0_def2-TZVP_RC-oxo.opt.xyz]

58
Coordinates from ORCA-job fe-n4c10-0-1-0-oxo-1_0_1_RIJCOSX-PBE0_def2-TZVP_RC-oxo.opt
  Fe  -0.26535389622769     -0.51973091872988     -0.17259019048536
  N   0.75354675914384     -1.09089144074356      1.34557807057173
  C   1.89501312274086     -1.81366293795914      1.37873917961769
  C   2.68137980090847     -2.04271199438725      0.20199041204865
  C   2.37787796233092     -1.48206914319016     -1.08248464596489
  N   1.27202297865722     -0.73442414526355     -1.29284231586116
  C   1.03499003901570     -0.19286327482668     -2.52207529721804
  C   1.89745148248313     -0.36702909643149     -3.62537616239607
  C   3.02356637112870     -1.13211420993076     -3.42492043209203
  C   3.28362746166318     -1.70352412581090     -2.17161325944491
  C   4.43032698237705     -2.50420800730308     -1.98824856006775
  C   4.70243567185293     -3.06127871056830     -0.78104726718357
  C   3.86335674998835     -2.83341013662628      0.32756536363095
  C   4.23990183333071     -3.37998814972785      1.57017119586259
  C   3.51168225406118     -3.13605935635977      2.68924103027695
  C   2.34303493594392     -2.34825839675274      2.63164683394864
  C   1.61270464466090     -2.09488590615009      3.80108838498114
  C   0.46275139755331     -1.34029049766502      3.75824142401311
  C   0.05847159234221     -0.85642758434875      2.49546598650774
  C   -1.10761364723102     -0.10391755994733      2.36742093545187
  N   -1.42306636345052      0.30942901134048      1.10646295963604
  C   -2.53885163067923      1.04123195605813      0.89137246160564
  C   -3.38788031674254      1.35615689966417      2.00319050520736
  C   -3.04375327389710      0.92151042221429      3.29078448248402
  C   -1.89831992430079      0.18797364356944      3.49952312008636
  C   -1.47214096893210     -0.29964853847040      4.77825200591783
  C   -0.34405491513080     -1.03176394283209      4.90184687575280
  H   -0.02755088448891     -1.40377107062689      5.87016582975611
  H   -2.08115706804659     -0.06894695902632      5.64539768555588
  H   -3.69668135642534      1.16885150612791      4.12122948742877
  C   -4.57295998552680      2.09462811434963      1.80356817768501
  C   -4.91945008949580      2.53018291120304      0.56587792409669
  C   -4.09571251225801      2.27583198114325     -0.54832215865789
  C   -2.88840392928461      1.52621652080108     -0.41201832568832
  C   -2.07087750331500      1.34891988075131     -1.57656945157034
  N   -0.91184358495407      0.65628775148823     -1.53623766264111
  C   -0.13789140718565      0.54929063939811     -2.65360334382529
  C   -0.48386962418667      1.12692813174688     -3.89408722485730
  C   0.40499840730470      0.95210746984850     -5.00455707980864
  C   1.54500564175758      0.23982854161085     -4.87515171786212
  H   2.21432584700360      0.10662930692522     -5.71798734140982
  H   0.13813537846952      1.40386528488201     -5.95362034686618
  C   -1.67376460664008      1.81586954146599     -3.95361976280804
  C   -2.48262849725244      1.94140583373906     -2.81573926157039
  C   -3.70141029973307      2.64719555758522     -2.89365657958243
  C   -4.48383854376400      2.80300646159774     -1.79578108190669
  H   -5.41720981141281      3.35140606899042     -1.85390695119808
  H   -3.99403000982384      3.06433095043965     -3.85089180590562
  H   -1.99965495027505      2.27048553439566     -4.88331787147128
  H   -5.83023207043815      3.09803576783509      0.41271809334248
  H   -5.19997589769636      2.30216195485172      2.66360157306654
  H   1.96595329864507     -2.50565484114064      4.74116871928882
  H   3.81170458355020     -3.54176161905291      3.64913559990539
  H   5.13840100011847     -3.98507484451338      1.61457992035760
  H   5.58262768415609     -3.67865879615594     -0.64111891584984
  H   5.08535120035373     -2.66509983175739     -2.83728720685210
  H   3.71965121652819     -1.30919573512679     -4.23807938614294
  O   -1.09620272927464     -1.85777087259772     -0.53439263089619
