# Supplementary material for: Bridging the Homogeneous-Heterogeneous Divide: Modeling Spin for Reactivity in Single Atom Catalysis
Source: Front Chem. 2019 Apr 16;7:219. doi: 10.3389/fchem.2019.00219 (PMC6476907; doi:10.3389/fchem.2019.00219)
Supplement: Supplementary file 2 [file Data_Sheet_2.ZIP › structures/graphene_SAC_models/Fe-N5-4_0_3_RIJCOSX-PBE0_def2-TZVP_RC-cat.opt.xyz]

61
Coordinates from ORCA-job Fe-N5-4_0_3_RIJCOSX-PBE0_def2-TZVP_RC-cat.opt
  Fe  0.02915352249390     -0.06859104277517      0.43894022257687
  N   1.77367983113165     -0.94556699079813      0.37252279660091
  C   2.04553419347876     -2.27881086432628      0.22722336572099
  C   1.11377112825467     -3.30236909941742      0.09495331212313
  C   -0.25051517720652     -3.03458439650835      0.09996368528825
  N   -0.83763654988373     -1.80491057283223      0.22736788114556
  C   -2.19145150256593     -2.07063762664163      0.16990708510974
  C   -3.21792978304682     -1.13779258474649      0.25485054512273
  C   -2.95997024054395      0.21839893712875      0.41392783574809
  N   -1.71530101844447      0.80840764387672      0.50512544731654
  C   -1.98714446759886      2.14163426807203      0.65072780268168
  C   -1.05539479806595      3.16522540760896      0.78271108618513
  C   0.30888804115823      2.89750552782867      0.77735152039345
  N   0.89598002057748      1.66774622402542      0.65055969606960
  C   2.24978349051128      1.93361307845298      0.70708361773453
  C   3.27629114232456      1.00080254482679      0.62212279183159
  C   3.01834890385409     -0.35546984944629      0.46352739668961
  C   4.06473615863865     -1.28620970497470      0.37947278707228
  C   5.39814269311446     -0.84975002613407      0.45721454519864
  C   5.66790604405537      0.48839735531899      0.61321469679268
  C   4.63089676739915      1.44705152799514      0.70005663659132
  C   4.88256606536631      2.83065629107819      0.86079573063152
  C   3.85821769803300      3.74175258964306      0.94349196221521
  C   2.52592353532036      3.29993943024306      0.86638782432729
  C   1.25190300092835      3.94140766541232      0.91233572968344
  C   0.81019943613867      5.26359050632363      1.05146181949110
  C   -0.53996893675443      5.53270133104404      1.05795746951753
  C   -1.50432035544015      4.50502354357659      0.92577351218333
  C   -2.89688299209748      4.75622951857765      0.92937229442786
  C   -3.81638257864343      3.73952030105550      0.79707823168358
  C   -3.37272962563889      2.41879999010269      0.65524759460207
  C   -4.00633981007553      1.14914096891512      0.49819257855666
  C   -5.33970354723338      0.71281569566078      0.41984709785008
  C   -5.60951708351022     -0.62523015077699      0.26305182023147
  C   -4.57253903453210     -1.58389001828466      0.17608858350001
  C   -4.82417027169241     -2.96737033387096      0.01432283671183
  C   -3.79984877721231     -3.87846498996104     -0.06855481238521
  C   -2.46756234676686     -3.43683136632044      0.00952701450536
  C   -1.19352872777328     -4.07830944888782     -0.03626659113449
  C   -0.75179340443506     -5.40044706921859     -0.17580850892131
  C   0.59837926017698     -5.66965372626708     -0.18165653582930
  C   1.56274499327533     -4.64210932582400     -0.04854257739847
  C   2.95532868197573     -4.89332235853749     -0.05187919480800
  C   3.87487052649001     -3.87667938229268      0.08082283445462
  C   3.43116375840826     -2.55595691177495      0.22284785207264
  H   4.93546528177237     -4.10149443534035      0.07580844910918
  H   3.29594493165353     -5.91705435927581     -0.16212031151739
  H   0.94410573998604     -6.69184617290356     -0.29012947724715
  H   -1.46617268120232     -6.20936423605905     -0.27923092306828
  H   -4.01994547443567     -4.93295449887936     -0.19269693754018
  H   -5.85373840190034     -3.30246352889194     -0.04314403849113
  H   -6.63666042580467     -0.96741247568442      0.20415685437377
  H   -6.15362097257390      1.42651340970671      0.48276556190742
  H   -4.87697355790931      3.96430091361971      0.80227415519228
  H   -3.23750500435051      5.77997946860348      1.03939223297525
  H   -0.88572117954074      6.55490630259596      1.16621932896249
  H   1.52461011460597      6.07259783492053      1.15400097654052
  H   4.07827841992152      4.79634666066823      1.06679758641501
  H   5.91215239879353      3.16578420422293      0.91765739604522
  H   6.69506429912708      0.83064134189089      0.67149750790891
  H   6.21211564791393     -1.56341093534353      0.39446931827194
