# Supplementary material for: Bridging the Homogeneous-Heterogeneous Divide: Modeling Spin for Reactivity in Single Atom Catalysis
Source: Front Chem. 2019 Apr 16;7:219. doi: 10.3389/fchem.2019.00219 (PMC6476907; doi:10.3389/fchem.2019.00219)
Supplement: Supplementary file 2 [file Data_Sheet_2.ZIP › structures/graphene_SAC_models/Fe-N5-4_0_1_RIJCOSX-PBE0_def2-TZVP_RC-cat.opt.xyz]

61
Coordinates from ORCA-job Fe-N5-4_0_1_RIJCOSX-PBE0_def2-TZVP_RC-cat.opt
  Fe  0.02929983827898     -0.06843472068768      0.43813358018401
  N   1.79079438192924     -0.94602567438268      0.37230219426736
  C   2.05434426614258     -2.27975873064223      0.22682486549338
  C   1.11248473111397     -3.29771470732077      0.09499214291732
  C   -0.25677596705404     -3.04022612602163      0.09885421262599
  N   -0.85101716946698     -1.81531320844151      0.22544842606909
  C   -2.19227511344846     -2.07536028943468      0.16930278837818
  C   -3.21923013495150     -1.13794849155374      0.25477799497535
  C   -2.96364362623950      0.22202632384594      0.41426447526145
  N   -1.73239554969258      0.80906553688571      0.50473505505562
  C   -1.99586130579441      2.14255056411623      0.65053880801056
  C   -1.05397470525337      3.16059833667087      0.78224107669238
  C   0.31520220636953      2.90314220940595      0.77816937786167
  N   0.90939483179048      1.67820375344510      0.65148067626622
  C   2.25060170356471      1.93837004785649      0.70727392120022
  C   3.27753037535531      1.00104784408390      0.62184172419934
  C   3.02185583876209     -0.35904251988117      0.46275420515942
  C   4.07781810609487     -1.29380836891643      0.37854250683824
  C   5.40448470705562     -0.85409944024392      0.45679367142207
  C   5.66763571356283      0.48953522058195      0.61333129684000
  C   4.62931324665994      1.44634607957173      0.69988438074436
  C   4.88312075279766      2.82867346730269      0.86088151889554
  C   3.86046350719634      3.74844706429165      0.94472907961952
  C   2.53204223204704      3.31339915476231      0.86810056310161
  C   1.25288331946885      3.95113769316174      0.91387046344144
  C   0.80785212078663      5.27114333521743      1.05310623877918
  C   -0.54446724490332      5.53571121055694      1.05901243885612
  C   -1.50463121425205      4.50540531977428      0.92618065234661
  C   -2.89595355456756      4.76128005470695      0.93032424980521
  C   -3.81973786246527      3.74737167018292      0.79805204401764
  C   -3.37985004980156      2.42602376080910      0.65587715708551
  C   -4.01950835310412      1.15668308112525      0.49880527712416
  C   -5.34624859604414      0.71712463935352      0.42016696346567
  C   -5.60944171455488     -0.62636636234321      0.26300611187417
  C   -4.57107489982859     -1.58316126061982      0.17627600289561
  C   -4.82478842751602     -2.96537901198485      0.01461094680738
  C   -3.80209068431882     -3.88514823760535     -0.06931018485382
  C   -2.47370019814986     -3.45021121839451      0.00793458346484
  C   -1.19442463101067     -4.08803003667663     -0.03754912464566
  C   -0.74938940009571     -5.40796663222664     -0.17692316446182
  C   0.60298749466030     -5.67265800745526     -0.18235733501312
  C   1.56318158138572     -4.64253983620876     -0.04897964066920
  C   2.95457252410513     -4.89848182375645     -0.05279065457134
  C   3.87827591111354     -3.88464984543177      0.07974876859230
  C   3.43823792242224     -2.56320212833985      0.22178357653892
  H   4.93803068835475     -4.11424796363515      0.07428341778585
  H   3.29113018797645     -5.92343222858486     -0.16313917227711
  H   0.95231308455683     -6.69352416333439     -0.29071783612359
  H   -1.46002473965473     -6.22038417270074     -0.28055558167810
  H   -4.03023815416829     -4.93798663008649     -0.19333104375259
  H   -5.85524859506067     -3.29829313870132     -0.04259360725401
  H   -6.63589238535878     -0.97107991341291      0.20390815849865
  H   -6.16539782979691      1.42489993294587      0.48212501675406
  H   -4.87950395594903      3.97701578221048      0.80376554353560
  H   -3.23251958530734      5.78621530683481      1.04078520567863
  H   -0.89386889608834      6.55654722451027      1.16738185188083
  H   1.51849768915116      6.08361278402407      1.15629102907995
  H   4.08858553226026      4.80132184365815      1.06837232015218
  H   5.91360015583509      3.16158895841837      0.91770356013660
  H   6.69410608975074      0.83426165014052      0.67207746783893
  H   6.22371080334861     -1.56180296142582      0.39503675678540
