# Supplementary material for: Bridging the Homogeneous-Heterogeneous Divide: Modeling Spin for Reactivity in Single Atom Catalysis
Source: Front Chem. 2019 Apr 16;7:219. doi: 10.3389/fchem.2019.00219 (PMC6476907; doi:10.3389/fchem.2019.00219)
Supplement: Supplementary file 2 [file Data_Sheet_2.ZIP › structures/graphene_SAC_models/Fe-N5-4_0_5_RIJCOSX-PBE0_def2-TZVP_RC-cat.opt.xyz]

61
Coordinates from ORCA-job Fe-N5-4_0_5_RIJCOSX-PBE0_def2-TZVP_RC-cat.opt
  Fe  0.02964308199605     -0.06842186681977      0.43840148248365
  N   1.78459095588149     -0.93798199782941      0.37234709092893
  C   2.04421027959715     -2.25800276896989      0.22896089955497
  C   1.10694502767638     -3.28572057867676      0.09634715513109
  C   -0.26121081472065     -3.01941312584980      0.10045013909149
  N   -0.84965401586388     -1.80298296426609      0.22591437002655
  C   -2.20561958517724     -2.07707858994495      0.16766017173844
  C   -3.23869784004251     -1.14431522101922      0.25332454872728
  C   -2.97553030286341      0.21556529617387      0.41378999197715
  N   -1.72400229210687      0.79980788112166      0.50479657273250
  C   -1.98704005039152      2.12316102049940      0.64937657558442
  C   -1.05124969747397      3.14759438259669      0.78073463309159
  C   0.32018664457111      2.87982604431762      0.77497240315331
  N   0.90937047901226      1.66834745794815      0.64968820774196
  C   2.27078262434177      1.94391400359661      0.70738465825307
  C   3.30109757794527      1.00880229064936      0.62247983435443
  C   3.04123053689789     -0.35144102124447      0.46364065977014
  C   4.08412829202174     -1.28125681343193      0.38013002387956
  C   5.41972635561084     -0.84415231375092      0.45853489184351
  C   5.68805378613634      0.49135300723514      0.61418535174507
  C   4.65044129462683      1.45327380734494      0.70071664871315
  C   4.90055692415509      2.83917906460882      0.86181477074329
  C   3.87869240414175      3.74956653999012      0.94423965643051
  C   2.54473883137360      3.30717675564741      0.86671101443143
  C   1.26749018866950      3.94122288425168      0.91239144047829
  C   0.81796007313437      5.25212221491480      1.05057827660097
  C   -0.54152762471025      5.51222639253949      1.05620927573663
  C   -1.49939400898680      4.48285988822254      0.92386856629324
  C   -2.89465299924331      4.74030527465295      0.92866234456639
  C   -3.82265832807886      3.73068182278719      0.79722238631492
  C   -3.38704317398369      2.40908853236176      0.65467331566806
  C   -4.02456814826566      1.14918930016173      0.49865737079839
  C   -5.35828609834590      0.70891653784482      0.41958839912307
  C   -5.62511155959763     -0.62723916484377      0.26257383609041
  C   -4.58757034954658     -1.58847604525745      0.17488999003514
  C   -4.83772726005184     -2.97371799475538      0.01264756754774
  C   -3.81643531831911     -3.88538172215585     -0.07072043306050
  C   -2.48203728536096     -3.44694790710273      0.00660106043613
  C   -1.21026918454337     -4.07865475018181     -0.03754326378884
  C   -0.76168183070817     -5.39629538277623     -0.17581368919771
  C   0.59148036531727     -5.65515014362037     -0.17989800372136
  C   1.55387342087818     -4.62149764641116     -0.04590373509860
  C   2.94284585927332     -4.87812448484527     -0.04932269407158
  C   3.87484665008409     -3.86355521044700      0.08335927903935
  C   3.44393511618429     -2.54655674160300      0.22405942527101
  H   4.93303769030352     -4.09936668374948      0.07751061617589
  H   3.27947929262877     -5.90336001056045     -0.15903413298511
  H   0.94449804707972     -6.67508782193110     -0.28749041460356
  H   -1.47055111474978     -6.20972351924586     -0.27964266931075
  H   -4.03905362358782     -4.93930057025750     -0.19508678130973
  H   -5.86743967832460     -3.30864011645880     -0.04461446816681
  H   -6.65209476969383     -0.97009433379624      0.20355164648723
  H   -6.17369660976546      1.42092213079267      0.48241446662882
  H   -4.88160965560853      3.96219583595442      0.80350317397137
  H   -3.22755396876368      5.76664600139880      1.03937716738098
  H   -0.89097506995221      6.53330222587759      1.16453361066831
  H   1.52357008278980      6.06865874556861      1.15403286196666
  H   4.09937258082546      4.80401454509639      1.06772686809527
  H   5.93018702394642      3.17441074979139      0.91900749351542
  H   6.71523679454224      0.83369545776001      0.67308507783324
  H   6.23391097718564     -1.55761657990396      0.39618001646415
